# Supplementary material for: Population and sex differences in Drosophila melanogaster brain gene expression
Source: BMC Genomics. 2012 Nov 21;13:654. doi: 10.1186/1471-2164-13-654 (PMC3527002; doi:10.1186/1471-2164-13-654)
Supplement: Additional file 1 — Expression levels of all genes in all replicates. Table of read counts and relative expression levels of all genes in all replicates, including P-values for comparisons between populations and sexes. [file 1471-2164-13-654-S1.xls]

## Sheet: Tabelle1
index	FBgn	CGnum	Chrom	Length		AF1_count	AF2_count	AM1_count	AM2_count	EF1_count	EF2_count	EM1_count	EM2_count		AF1_RPKM	AF2_RPKM	AM1_RPKM	AM2_RPKM	EF1_RPKM	EF2_RPKM	EM1_RPKM	EM2_RPKM		M/F_Afr	M/F_Eur	M/F_both	P_sex	FDR_sex		E/A_female	E/A_male	E/A_both	P_population	FDR_population
1	FBgn0033056	CG7856	2R	2202		1	1	0	1	0	0	1	1		0.0243152	0.0143643	0	0.021313	0	0	0.0140696	0.0131949		0.528469	Inf	1.17006	NA	NA		0	1.25083	0.428921	NA	NA
2	FBgn0037888	CG17210	3R	898		12	25	32	19	20	7	36	16		0.715485	0.880574	1.69664	0.992977	1.21435	0.464612	1.24201	0.517688		1.64398	1.06863	1.35399	0.393601	0.999978		0.961749	0.634963	0.762446	0.425889	0.772679
3	FBgn0034742	CG4294	2R	4672		3274	3923	2726	2136	1951	1926	3424	3932		37.5207	26.5594	27.7804	21.4566	22.7691	24.571	22.7055	24.4532		0.739693	1.01799	0.844646	0.344031	0.999978		0.669592	0.93216	0.784007	0.145362	0.655067
4	FBgn0032640	CG5094	2L	1398		1234	2796	1959	2125	1765	1531	3123	3248		47.2611	63.2605	66.7179	71.3368	68.8381	65.2735	69.2094	67.5046		1.22119	1.04154	1.11707	0.387536	0.999978		1.11765	0.964243	1.03793	0.751754	0.927951
5	FBgn0259204	CG42308	X	630		245	775	459	481	562	396	951	747		20.8219	38.9102	34.6887	35.8316	48.6392	37.4648	46.7671	34.4512		1.16322	0.962833	1.04153	0.752581	0.999978		1.33741	1.12055	1.22604	0.17304	0.674267
6	FBgn0039821	CG15556	3R	2643		7	13	2	4	15	6	7	12		0.141807	0.155578	0.0360287	0.0710272	0.309446	0.135308	0.0820543	0.131919		0.350289	0.493723	0.430617	0.0686777	0.999978		1.36406	1.95104	1.52059	0.317501	0.720787
7	FBgn0038957	CG7059	3R	1345		247	507	306	321	353	273	568	526		9.83264	11.9231	10.8321	11.2007	14.3101	12.0979	13.0836	11.3629		0.987732	0.945519	0.95842	0.765735	0.999978		1.11431	1.07997	1.10188	0.500186	0.808062
8	FBgn0037609	CG9773	3R	1035		394	1010	617	695	678	579	1045	1008		20.3822	30.8662	28.3831	31.5142	35.7174	33.3432	31.2807	28.2973		1.146	0.881109	0.990895	0.97322	0.999978		1.24508	0.968408	1.10258	0.478482	0.796583
9	FBgn0051118	CG31118	3R	976		1565	3560	2058	2251	2164	2012	3548	3608		85.8539	115.373	100.395	108.24	120.892	122.87	112.625	107.409		1.01373	0.921986	0.957454	0.743778	0.999978		1.11634	1.02686	1.07597	0.576479	0.848889
10	FBgn0030723	CG14948	X	2627		3917	6758	5056	4568	4064	3733	6983	7632		79.8342	81.3693	91.6352	81.6071	84.3499	84.6967	82.3536	84.4118		1.0437	1.00804	1.01781	0.891723	0.999978		0.959221	0.937031	0.951977	0.700714	0.908388
11	FBgn0262974	CG43285	3R	556		3	0	2	1	0	0	0	1		0.288896	0	0.171266	0.0844087	0	0	0	0.0522577		0.819142	Inf	0.971276	NA	NA		0	0.199682	0.0893908	NA	NA
12	FBgn0002571	CG8695	2R	1788		0	5	0	3	1	1	3	1		0	0.0884514	0	0.0787437	0.0304946	0.0333351	0.0519821	0.0162501		0.908735	1.08595	0.972368	NA	NA		0.697377	0.845204	0.76965	NA	NA
13	FBgn0030289	CG1597	X	3429		1183	2384	1771	1957	1347	1323	2673	3083		18.472	21.9908	24.5904	26.7846	21.4186	22.9965	24.1508	26.1235		1.2378	1.15676	1.18667	0.188516	0.999978		1.00865	0.953119	0.982088	0.903065	0.976546
14	FBgn0003277	CG1554	X	6759		1404	1618	1032	1206	985	1222	1981	2265		11.1219	7.57179	7.26964	8.37388	7.94593	10.776	9.08035	9.73667		0.80493	1.02649	0.902621	0.512073	0.999978		0.908092	1.17169	1.02969	0.818448	0.94632
15	FBgn0030000	CG2260	X	1981		174	420	272	310	242	232	501	472		4.70284	6.70606	6.53732	7.34411	6.66073	6.98027	7.83526	6.92281		1.19133	1.10453	1.13652	0.382005	0.999978		1.10377	1.03505	1.07093	0.639081	0.880464
16	FBgn0014076	CG16874	2L	437		1	2	0	1	4	2	0	8		0.122522	0.144761	0	0.107394	0.499079	0.272783	0	0.531904		0.39177	0.712503	0.61847	0.539307	0.999978		2.64234	4.86753	3.27129	0.189536	0.678988
17	FBgn0031564	CG2816	2L	542		7	8	6	5	12	5	3	7		0.691504	0.466867	0.527069	0.432945	1.20718	0.549844	0.171484	0.375252		0.796965	0.319769	0.516131	0.177531	0.999978		1.36616	0.555263	1.01369	0.85705	0.958872
18	FBgn0086757	CG4840	2R	2179		1517	2609	1740	1547	1508	1252	2448	2699		37.2755	37.8721	38.0196	33.3192	37.7342	34.2465	34.806	35.989		0.921875	1.0053	0.953377	0.724685	0.999978		0.875549	0.965992	0.92249	0.541329	0.831681
19	FBgn0050277	CG30277	2R	2146		0	0	0	0	0	0	1	0		0	0	0	0	0	0	0.0144368	0		NA	Inf	Inf	NA	NA		NA	Inf	Inf	NA	NA
20	FBgn0051266	CG31266	3R	970		0	0	0	0	0	0	0	0		0	0	0	0	0	0	0	0		NA	NA	NA	NA	NA		NA	NA	NA	NA	NA
21	FBgn0036973	CG5585	3L	1863		278	740	405	495	502	390	870	770		7.98965	12.5638	10.3504	12.4696	14.692	12.4773	14.4679	12.0089		1.08963	0.995107	1.03007	0.822501	0.999978		1.22183	1.12958	1.17861	0.237333	0.68685
22	FBgn0034838	CG12782	2R	1210		9	26	9	5	9	7	17	18		0.398247	0.679658	0.354138	0.193931	0.405554	0.344811	0.435275	0.432227		0.49988	1.18164	0.763276	0.497521	0.999978		0.644788	1.53905	0.943944	0.979499	0.997285
23	FBgn0066304	CG33931	X	1242		437	932	622	797	600	555	1124	1068		18.8389	23.7354	23.8443	30.1161	26.3403	26.6342	28.0379	24.9847		1.23733	1.02199	1.1128	0.421734	0.999978		1.14467	0.956914	1.04581	0.719059	0.915409
24	FBgn0085223	CG34194	2R	412		0	1	0	1	0	0	2	1		0	0.0767724	0	0.113911	0	0	0.150395	0.0705225		1.51456	Inf	4.31883	NA	NA		0	1.89322	1.13772	NA	NA
25	FBgn0036980	CG5701	3L	3289		2710	4385	2700	2617	2340	2227	3979	4253		44.1165	42.1704	39.0855	37.3424	38.7921	40.3576	37.4809	37.5713		0.858876	0.968733	0.901588	0.436693	0.999978		0.837801	0.956	0.895938	0.407685	0.76582
26	FBgn0011669	CG5016	3R	193		0	3	3	9	2	0	2	5		0	0.491662	0.740081	2.1885	0.56502	0	0.32105	0.752727		6.0791	1.95972	3.88616	0.146417	0.999978		1.09631	0.358474	0.464705	0.430251	0.773364
27	FBgn0014879	CG4299	3R	1186		707	1501	951	1104	1044	813	1735	1722		31.9176	40.0312	38.1778	43.6864	47.9962	40.8578	45.3226	42.1865		1.11064	1.00627	1.04697	0.71953	0.999978		1.13476	1.04087	1.09006	0.510317	0.81405
28	FBgn0038515	CG5823	3R	1838		1655	3009	1881	1981	1586	1558	2962	3090		48.2112	51.782	48.7258	50.5826	47.0488	50.5232	49.9275	48.847		0.965778	1.034	0.989728	0.944878	0.999978		0.894188	0.968409	0.934381	0.601407	0.862519
29	FBgn0053519	CG33519	2R	12796		270	200	117	126	234	259	352	449		1.12976	0.494377	0.435338	0.462124	0.997086	1.20641	0.852254	1.01952		0.526395	0.868296	0.709113	0.10914	0.999978		1.21636	2.03177	1.50291	0.06319	0.527786
30	FBgn0033047	CG7882	2R	1666		1	3	1	4	28	70	36	84		0.0321381	0.0569572	0.0285786	0.11268	0.916377	2.50433	0.669465	1.46497		1.56057	0.638517	0.656183	0.857289	0.999978		35.8348	14.7775	23.1814	3.90943e-05	0.00254665
31	FBgn0038498	CG14334	3R	2987		6239	9244	6106	5998	4460	4824	8355	9128		111.834	97.8875	97.3278	94.2395	81.4124	96.2589	86.6586	88.7902		0.883844	1.00863	0.930165	0.605044	0.999978		0.772562	0.891684	0.831789	0.154232	0.664203
32	FBgn0259831	CG34309	3R	588		321	872	568	515	657	409	1010	795		29.2296	46.9074	45.9924	41.1047	60.9227	41.4586	53.2163	39.2839		1.12315	0.922527	1.00543	0.949821	0.999978		1.2419	1.03299	1.13631	0.401517	0.762806
33	FBgn0051872	CG31872	2L	3339		11	8	7	9	1	0	0	0		0.176389	0.0757837	0.0998153	0.126499	0.0163296	0	0	0		0.854644	0	0.796999	0.547967	0.999978		0.0572519	0	0.0312163	1.53116e-05	0.00113898
34	FBgn0040506	CG17178	2L	3448		1	0	4	0	1	1	1	3		0.0155285	0	0.0552342	0	0.0158133	0.0172863	0.00898531	0.0252801		3.29148	1.06272	1.82533	NA	NA		1.85085	0.60275	0.900051	NA	NA
35	FBgn0051637	CG31637	2L	2677		2901	4764	3124	2935	2760	2612	4973	5279		58.0223	56.2893	55.562	51.4543	56.2149	58.1559	57.5533	57.2965		0.908108	1.02588	0.9568	0.735	0.999978		0.914152	1.04469	0.980079	0.885037	0.970316
36	FBgn0085421	CG34392	2R	6597		12952	15290	10178	9972	7454	9164	14225	18000		105.12	73.31	73.4567	70.9411	61.6075	82.7956	66.8046	79.2776		0.778828	1.03375	0.879004	0.46891	0.999978		0.734222	0.985312	0.8473	0.33306	0.729026
37	FBgn0028899	CG31817	2L	7140		110	109	57	70	107	112	125	129		0.824879	0.48287	0.380095	0.46011	0.817103	0.93495	0.542391	0.524948		0.615867	0.622101	0.61419	0.00901638	0.547431		1.20895	1.23723	1.22613	0.248722	0.691441
38	FBgn0029997	CG2258	X	3532		1523	943	843	908	380	629	1184	1571		23.0874	8.44488	11.3638	12.065	5.86616	10.6145	10.3856	12.9235		0.705338	1.44459	0.932627	0.998356	0.999978		0.467909	0.969292	0.676988	0.303174	0.714897
39	FBgn0040357	CG14624	X	693		0	0	1	0	0	0	0	1		0	0	0.068704	0	0	0	0	0.0419268		Inf	Inf	Inf	NA	NA		NA	0.594458	0.594544	NA	NA
40	FBgn0052581	CG32581	X	1427		1798	3865	2322	2277	3007	2344	4333	4179		67.4623	85.6698	77.4736	74.8861	114.895	97.9044	94.073	85.0889		0.97146	0.860101	0.902403	0.448422	0.999978		1.27732	1.14452	1.21725	0.132453	0.64236
41	FBgn0050011	CG30011	2R	6303		15233	16530	10640	9867	9426	11061	15622	19501		129.4	82.9522	80.3729	73.4683	81.5401	104.596	76.7874	89.8947		0.695848	0.915107	0.786162	0.203623	0.999978		0.793309	1.05508	0.904259	0.647977	0.884895
42	FBgn0050429	CG30429	2R	1062		0	0	2	0	0	0	2	1		0	0	0.0896646	0	0	0	0.0583453	0.027359		Inf	Inf	Inf	NA	NA		NA	0.924855	0.92781	NA	NA
43	FBgn0034543	CG30152	2R	955		551	1359	852	914	1144	981	1906	1864		30.8918	45.011	42.4768	44.9164	65.3151	61.2258	61.8329	56.711		1.12792	0.956863	1.01677	0.825468	0.999978		1.53884	1.32053	1.42947	0.00693464	0.155102
44	FBgn0033661	CG13185	2R	16953		258	269	165	167	175	207	382	417		0.814833	0.501889	0.463396	0.462308	0.562837	0.727767	0.698099	0.714684		0.674664	1.11785	0.876517	0.413936	0.999978		0.886243	1.48598	1.13136	0.409614	0.766689
45	FBgn0037915	CG6790	3R	2783		0	4	1	3	0	1	1	4		0	0.0454621	0.0171081	0.0505906	0	0.0214168	0.0111324	0.0417611		1.51977	2.52591	1.8089	NA	NA		0.460606	0.764543	0.644499	NA	NA
46	FBgn0259222	CG42322	3R	3608		8975	13335	8753	8687	7967	7773	13964	15092		133.188	116.904	115.506	112.997	120.398	128.408	119.907	121.536		0.88414	0.991383	0.927591	0.559686	0.999978		0.906732	1.02873	0.967882	0.811704	0.944191
47	FBgn0035371	CG9977	3L	2136		1508	2037	1500	1605	956	1233	2166	2789		37.8003	30.1642	33.4353	35.2643	24.4033	34.4057	31.4165	37.9378		0.975915	1.20507	1.0671	0.580093	0.999978		0.787994	0.983465	0.887835	0.349089	0.738065
48	FBgn0032049	CG13095	2L	1197		3	9	3	4	0	0	2	13		0.134191	0.237821	0.119328	0.156829	0	0	0.051765	0.315554		0.730555	Inf	1.65969	0.278829	0.999978		0	1.30039	0.545612	0.251206	0.693629
49	FBgn0028664	CG11589	3L	799		101	230	133	120	178	146	245	280		6.76815	9.10507	7.92538	7.04849	12.1469	10.8912	9.49991	10.1821		0.922331	0.873428	0.887849	0.457913	0.999978		1.33652	1.27963	1.31455	0.0905925	0.586406
50	FBgn0013342	CG17248	3L	3567		61916	89731	60424	66984	43415	48470	91312	100657		929.385	795.686	806.532	881.312	663.633	809.914	793.095	819.909		0.94624	1.11804	1.01254	0.878722	0.999978		0.778657	0.930702	0.855894	0.216999	0.681527
51	FBgn0019972	CG7788	3R	1933		246	517	279	293	335	266	461	500		6.81395	8.45982	6.87207	7.11373	9.44939	8.20198	7.38872	7.51559		0.893576	0.863085	0.871043	0.33465	0.999978		1.06174	1.03768	1.05473	0.717737	0.914521
52	FBgn0039909	CG1970	4	1577		7416	17835	11854	12238	12094	8951	22274	19187		251.787	357.72	357.889	364.201	418.147	338.305	437.59	353.509		1.15986	1.06788	1.10291	0.432225	0.999978		1.14379	1.06614	1.10668	0.416868	0.767928
53	FBgn0016685	CG7917	3R	1080		976	2500	1510	1470	1961	1387	3153	2828		48.3862	73.2181	66.5685	63.8786	99.0022	76.5458	90.4483	76.0817		1.05178	0.968972	0.9979	0.989121	0.999978		1.33224	1.24228	1.29136	0.0496076	0.477044
54	FBgn0030792	CG4789	X	965		515	1549	938	1037	1257	930	2149	1772		28.5743	50.7723	46.2797	50.4328	71.023	57.4413	68.9937	53.3533		1.19955	0.972271	1.05597	0.605778	0.999978		1.50068	1.23113	1.35967	0.0192096	0.29336
55	FBgn0003884	CG1913	3R	1834		20201	50991	35579	41648	34646	26590	63810	61837		589.752	879.42	923.655	1065.75	1030.02	864.147	1077.93	979.656		1.32725	1.10979	1.19963	0.142559	0.999978		1.18996	1.00706	1.09043	0.45673	0.786227
56	FBgn0028369	CG3653	X	5433		1293	1654	1171	1099	641	1047	1498	1872		12.7425	9.62938	10.262	9.49336	6.43294	11.4862	8.54225	10.0113		0.851431	1.05726	0.92935	0.726702	0.999978		0.729382	0.914586	0.817807	0.265551	0.696475
57	FBgn0262360	CG43058	2R	303		0	0	0	0	0	0	0	2		0	0	0	0	0	0	0	0.191784		NA	Inf	Inf	NA	NA		NA	Inf	Inf	NA	NA
58	FBgn0040375	CG13760	X	1524		1449	3129	2003	2170	1985	1767	3602	3840		50.9072	64.9416	62.5765	66.8246	71.0177	69.1067	73.225	73.2101		1.09075	1.06779	1.07014	0.598848	0.999978		1.11282	1.10194	1.11163	0.412442	0.767201
59	FBgn0003071	CG4001	2R	3481		7753	12066	8822	8907	6666	7157	12048	14635		119.251	109.638	120.664	120.085	104.412	122.545	107.229	122.156		1.01896	1.03292	1.01647	0.894524	0.999978		0.905372	0.927942	0.920697	0.515515	0.817164
60	FBgn0086784	CG8739	2R	3162		11460	19305	12302	14628	9603	10413	18750	21520		194.052	193.112	185.238	217.113	165.591	196.283	183.713	197.745		1.00873	1.07696	1.03085	0.797758	0.999978		0.855288	0.92355	0.893198	0.371161	0.747133
61	FBgn0001257	CG15009	3L	1630		605	788	810	631	343	426	694	1032		19.873	15.2912	23.6599	18.1679	11.4735	15.5772	13.1908	18.3957		1.14737	1.19417	1.15548	0.358963	0.999978		0.699728	0.735405	0.721789	0.044767	0.457959
62	FBgn0039356	CG5039	3R	690		34	121	68	57	129	72	179	187		2.63831	5.54675	4.69219	3.87693	10.1937	6.21945	8.03719	7.8744		1.03414	0.991589	1.00142	0.979006	0.999978		1.86319	1.80701	1.84083	0.00147198	0.0495424
63	FBgn0054057	CG34057	3L	1276		23	36	15	28	27	26	62	51		0.965101	0.892389	0.559701	1.02984	1.15373	1.21448	1.50536	1.1613		0.829217	1.14877	0.994347	0.93753	0.999978		1.16353	1.63446	1.38163	0.20417	0.681527
64	FBgn0038179	CG9312	3R	792		7	7	4	15	13	10	22	13		0.473226	0.27956	0.240464	0.888849	0.894971	0.752564	0.860593	0.476917		1.43857	0.827316	1.02416	0.857593	0.999978		1.97162	1.15441	1.50075	0.30323	0.714897
65	FBgn0038149	CG9796	3R	1118		920	2017	1324	1230	1562	1126	2119	2042		44.0597	57.0646	56.3847	51.6327	76.1781	60.0296	58.7205	53.0687		1.04343	0.838599	0.923201	0.56873	0.999978		1.23812	1.00716	1.12541	0.383937	0.75334
66	FBgn0051676	CG31676	2L	1057		938	2379	1356	1679	1544	1412	2993	2635		47.5142	71.1905	61.0801	74.5483	79.6459	79.6212	87.7268	72.432		1.12005	1.0264	1.06001	0.637947	0.999978		1.23984	1.14967	1.19731	0.164997	0.66897
67	FBgn0032366	CG14930	2L	866		0	0	0	0	0	0	2	0		0	0	0	0	0	0	0.0715505	0		NA	Inf	Inf	NA	NA		NA	Inf	Inf	NA	NA
68	FBgn0035109	CG13876	3L	1337		224	431	293	277	281	242	455	473		8.97041	10.1964	10.434	9.72322	11.4595	10.7883	10.5434	10.2791		1.02408	0.95627	0.981316	0.897382	0.999978		1.06443	1.00553	1.03912	0.794699	0.93953
69	FBgn0051792	CG31792	2L	4390		1	0	0	0	0	0	2	0		0.0121964	0	0	0	0	0	0.0141145	0		0	Inf	1.02928	NA	NA		0	Inf	1.02928	NA	NA
70	FBgn0038465	CG8913	3R	2388		1660	3487	2320	2070	1816	1454	2962	2909		37.2194	46.187	46.2561	40.6816	41.4641	36.291	38.4283	35.3944		1.01714	0.969943	0.987437	0.911505	0.999978		0.856508	0.826337	0.84479	0.191506	0.678988
71	FBgn0038653	CG18208	3R	2933		378	231	247	162	92	95	185	233		6.90042	2.49116	4.00959	2.59218	1.71028	1.93055	1.95416	2.30817		0.667085	1.1968	0.796624	0.783282	0.999978		0.345999	0.628261	0.460368	0.0903205	0.586397
72	FBgn0010411	CG8900	2R	631		6659	25708	15986	17689	23585	13047	36496	30682		565.035	1288.67	1206.22	1315.64	2037.97	1232.4	1791.91	1412.79		1.34623	1.0012	1.12494	0.469951	0.999978		1.64229	1.23676	1.41566	0.0707657	0.546789
73	FBgn0038440	CG14901	3R	1089		0	2	0	0	1	1	1	0		0	0.0580904	0	0	0.0500683	0.0547319	0.0284494	0		0	0.274389	0.175158	NA	NA		1.74344	Inf	2.2267	NA	NA
74	FBgn0026427	CG12864	2R	10216		1483	1750	1122	1261	798	865	1735	1892		7.77241	5.41826	5.2291	5.7929	4.25905	5.04666	5.26161	5.38102		0.804174	1.16813	0.93825	0.790975	0.999978		0.639537	0.940369	0.77621	0.0978877	0.603877
75	FBgn0032065	CG12438	2L	905		0	0	1	0	0	0	0	0		0	0	0.0526098	0	0	0	0	0		Inf	NA	Inf	NA	NA		NA	0	0	NA	NA
76	FBgn0261813	CG42755	3L	486		1	1	0	1	1	1	1	1		0.110169	0.0650828	0	0.0965663	0.11219	0.12264	0.0637476	0.0597845		0.528469	0.537168	0.527775	NA	NA		1.20907	1.25083	1.23026	NA	NA
77	FBgn0038598	CG7131	3R	2040		45	144	83	73	65	59	87	82		1.18108	2.23272	1.93715	1.6794	1.7373	1.72381	1.32126	1.16791		1.04402	0.734335	0.885888	0.449858	0.999978		0.942372	0.669696	0.806973	0.221514	0.681527
78	FBgn0085284	CG34255	3L	556		167	444	225	317	330	212	536	454		16.0819	25.2587	19.2674	26.7576	32.3616	22.7264	29.8669	23.725		1.0926	0.993643	1.03082	0.837531	0.999978		1.23022	1.13386	1.18479	0.266352	0.696475
79	FBgn0034972	CG10339	2R	1912		2	6	5	1	2	2	13	9		0.0560064	0.0992581	0.124508	0.0245456	0.0570339	0.0623463	0.210647	0.136766		0.944491	2.96603	1.78115	0.437908	0.999978		0.71395	2.2602	1.46658	0.654353	0.88679
80	FBgn0052263	CG32263	3L	803		0	0	0	0	0	0	0	0		0	0	0	0	0	0	0	0		NA	NA	NA	NA	NA		NA	NA	NA	NA	NA
81	FBgn0024179	CG10776	3L	4219		2607	3852	2404	2590	2063	1988	3575	4072		33.0847	28.8788	27.1294	28.8106	26.6613	28.0851	26.2523	28.0429		0.8735	1.01351	0.928078	0.590898	0.999978		0.805081	0.945267	0.873834	0.306119	0.71587
82	FBgn0034647	CG15678	2R	1278		11	24	16	12	26	6	80	39		0.460848	0.593995	0.59608	0.440669	1.10926	0.279827	1.93936	0.886663		0.959936	2.07675	1.57154	0.411934	0.999978		1.20319	2.64729	1.91341	0.166065	0.66897
83	FBgn0032290	CG6443	2L	1187		677	1564	957	1123	1122	917	1861	1809		30.5375	41.6762	38.3863	44.4008	51.5387	46.0455	48.5731	44.2805		1.12132	0.971984	1.03046	0.793412	0.999978		1.24483	1.0921	1.16928	0.23398	0.685909
84	FBgn0038862	CG5798	3R	3204		935	1473	832	964	700	778	1452	1536		15.6248	14.5416	12.3636	14.1204	11.9123	14.4729	14.0402	13.9291		0.850777	1.08248	0.945719	0.709102	0.999978		0.799056	1.0285	0.907795	0.483492	0.800152
85	FBgn0036848	CG10424	3L	1233		261	563	428	363	355	317	627	578		11.3337	14.4427	16.5271	13.8167	15.6984	15.3237	15.7545	13.6204		1.14946	0.966779	1.04521	0.754106	0.999978		1.10726	0.941815	1.02347	0.867247	0.962402
86	FBgn0085370	CG34341	2L	5639		2366	2260	1708	1764	1009	1213	2051	2825		22.4651	12.6768	14.4212	14.6811	9.75619	12.8212	11.2684	14.556		0.793159	1.16941	0.922829	0.837518	0.999978		0.579708	0.864532	0.708077	0.137913	0.647357
87	FBgn0034634	CG10494	2R	2838		1874	2862	1901	2153	1458	1563	2875	3396		35.3552	31.8977	31.8922	35.6036	28.0115	32.8258	31.3853	34.768		0.971836	1.11114	1.02575	0.818123	0.999978		0.825552	0.954723	0.892678	0.377505	0.750583
88	FBgn0032072	CG9483	2L	920		0	0	1	1	0	0	0	0		0	0	0.051752	0.0510122	0	0	0	0		Inf	NA	Inf	NA	NA		NA	0	0	NA	NA
89	FBgn0047338	CG32148	3L	571		5	2	8	0	0	1	2	1		0.468845	0.110789	0.667067	0	0	0.104384	0.108516	0.0508849		1.08418	1.54653	1.13953	0.825389	0.999978		0.161338	0.231214	0.198705	0.144085	0.654469
90	FBgn0037690	CG9361	3R	1727		2030	4209	2725	2811	2324	1984	3828	4065		62.936	77.0884	75.1259	76.3889	73.3728	68.4728	68.672	68.39		1.0556	0.987404	1.0142	0.921629	0.999978		0.930753	0.880767	0.908928	0.458318	0.786553
91	FBgn0040942	CG12643	X	1034		51	77	62	60	83	61	173	147		2.64086	2.35544	2.85487	2.72328	4.37672	3.51624	5.18353	4.13068		1.08078	1.20492	1.14747	0.490789	0.999978		1.43793	1.62463	1.54093	0.021946	0.315902
92	FBgn0035330	CG13802	3L	2934		240	498	343	363	308	200	528	486		4.37972	5.36873	5.56608	5.80642	5.72376	4.06292	5.57538	4.81283		1.13809	1.0846	1.10414	0.498114	0.999978		0.920891	0.889109	0.90767	0.501326	0.808753
93	FBgn0052183	CG32183	3L	2780		3109	5496	3627	3943	2602	2657	5087	5159		59.8786	62.5323	62.1181	66.5647	51.0333	56.966	56.6914	53.9194		1.02157	1.04585	1.02339	0.846927	0.999978		0.808076	0.836907	0.826113	0.135872	0.646789
94	FBgn0024728	CG1783	4	2851		4679	6976	4617	4132	4123	3784	6397	7155		87.8722	77.3948	77.1042	68.0182	78.851	79.1084	69.5152	72.9184		0.849776	0.921508	0.876042	0.307929	0.999978		0.87087	0.955424	0.913474	0.493605	0.804448
95	FBgn0038241	CG8087	3R	461		0	2	0	1	0	2	0	0		0	0.137224	0	0.101803	0	0.258582	0	0		0.757279	0	0.261196	NA	NA		1.84242	0	1.05995	NA	NA
96	FBgn0035524	CG11583	3L	1234		218	558	321	387	380	290	669	596		9.45882	14.3028	12.3853	14.7183	16.7903	14.0072	16.7962	14.0332		1.1184	1.02227	1.05822	0.685483	0.999978		1.19666	1.10738	1.15433	0.312983	0.719006
97	FBgn0034744	CG4071	2R	899		437	1243	718	828	966	649	1639	1271		26.0266	43.7335	38.026	43.2248	58.588	43.0283	56.4832	41.0781		1.14481	0.980072	1.04336	0.737812	0.999978		1.34749	1.16848	1.25731	0.118885	0.6318
98	FBgn0037500	CG17944	3R	744		2	0	5	0	0	0	0	1		0.14393	0	0.319972	0	0	0	0	0.0390528		2.05717	Inf	2.28312	NA	NA		0	0.118892	0.0798003	NA	NA
99	FBgn0034631	CG10496	2R	2991		260	444	311	303	257	257	456	496		4.65428	4.69536	4.95062	4.75432	4.68498	5.12136	4.72334	4.81826		1.00784	0.994006	0.992627	0.962458	0.999978		0.959635	0.957189	0.962557	0.793103	0.939065
100	FBgn0033072	CG17994	2R	1602		9	21	14	16	33	34	56	66		0.300798	0.414629	0.416084	0.468726	1.12316	1.26498	1.08299	1.19703		1.20997	0.975672	1.02584	0.844046	0.999978		3.08018	2.51014	2.78107	0.000251274	0.0121731
101	FBgn0036258	CG5642	3L	1852		6274	12204	8154	9282	7219	6025	13081	12357		181.384	208.432	209.626	235.214	212.533	193.903	218.827	193.864		1.11154	1.03701	1.06633	0.61927	0.999978		0.956217	0.90321	0.932373	0.586784	0.852953
102	FBgn0259699	CG42353	X	6119		1254	1671	1398	1389	798	965	1760	2267		10.9727	8.63771	10.8778	10.6533	7.11072	9.39974	8.91113	10.7645		1.05968	1.21793	1.11799	0.364268	0.999978		0.766147	0.890087	0.833172	0.156039	0.664516
103	FBgn0027087	CG6335	X	2132		922	2157	1271	1390	1526	1317	2442	2402		23.1547	32.0011	28.384	30.5978	39.0264	36.8186	35.4861	32.7349		1.04626	0.918752	0.967452	0.828893	0.999978		1.26757	1.12609	1.20052	0.164438	0.66897
104	FBgn0038774	CG5023	3R	791		22	30	25	31	66	18	71	54		1.48916	1.19963	1.5048	1.83928	4.54945	1.35633	2.78088	1.98354		1.20107	0.825054	0.94696	0.970919	0.999978		1.98327	1.38661	1.66667	0.182656	0.678067
105	FBgn0262855	CG43219	3L	665		204	129	121	116	40	67	125	184		16.425	6.13579	8.66321	8.1865	3.27966	6.00512	5.82356	8.03935		0.709259	1.52579	0.920649	0.944053	0.999978		0.36862	0.801563	0.549509	0.135153	0.646044
106	FBgn0037841	CG4565	3R	866		60	161	66	102	143	97	179	173		3.70962	5.88045	3.62862	5.5277	9.00345	6.6761	6.40377	5.80434		0.93723	0.795689	0.846023	0.349313	0.999978		1.51029	1.299	1.41424	0.051969	0.489145
107	FBgn0032431	CG5435	2L	929		15	54	32	34	22	18	54	25		0.864512	1.83857	1.64002	1.71761	1.29121	1.15485	1.80085	0.781896		1.22734	1.07465	1.14904	0.648497	0.999978		0.842969	0.747536	0.793818	0.359843	0.743658
108	FBgn0010265	CG13389	2L	624		5396	16214	10291	11245	12262	8220	19974	17379		463.002	821.879	785.215	845.74	1071.44	785.156	991.701	809.217		1.2492	0.990786	1.09356	0.4596	0.999978		1.3385	1.07471	1.19724	0.168334	0.670662
109	FBgn0037012	CG4786	3L	2246		319	399	167	158	281	262	264	338		7.6046	5.61908	3.54015	3.30148	6.82162	6.95281	3.64162	4.37252		0.498591	0.594982	0.541089	4.00616e-05	0.00699865		0.944832	1.14081	1.0144	0.773677	0.933486
110	FBgn0039311	CG10513	3R	1359		1541	4420	2070	2168	3081	2159	3859	3207		60.7126	102.874	72.5214	74.8689	123.613	94.6895	87.9743	68.5653		0.885747	0.732181	0.79523	0.107946	0.999978		1.23504	1.03349	1.14538	0.367433	0.746082
111	FBgn0002566	CG18028	2L	3001		2178	3560	2360	2127	2325	2097	3628	3983		38.8586	37.522	37.4422	33.2632	42.2423	41.6487	37.4543	38.5628		0.897829	0.925987	0.904774	0.436582	0.999978		1.0031	1.04656	1.02795	0.8236	0.947647
112	FBgn0030577	CG5334	X	760		0	0	0	0	0	0	0	0		0	0	0	0	0	0	0	0		NA	NA	NA	NA	NA		NA	NA	NA	NA	NA
113	FBgn0004611	CG4574	2L	5774		5890	3707	3364	2930	1513	2353	4237	5860		54.6178	20.3071	27.7392	23.8151	14.2874	24.2892	22.7343	29.488		0.65337	1.38319	0.876161	0.87572	0.999978		0.460928	0.986528	0.670283	0.315954	0.720787
114	FBgn0039761	CG18404	3R	607		0	1	0	2	0	0	0	3		0	0.0521091	0	0.154633	0	0	0	0.143601		3.02912	Inf	5.6971	NA	NA		0	0.912662	0.684309	NA	NA
115	FBgn0027083	CG31322	3R	1862		215	313	264	268	170	182	392	459		6.18236	5.317	6.75056	6.75487	4.97806	5.82587	6.52239	7.16239		1.13593	1.29427	1.19864	0.210749	0.999978		0.856323	0.986774	0.929254	0.604698	0.864604
116	FBgn0261353	CG42630	3L	1578		682	1773	1278	1386	1313	1019	2321	2403		23.1405	35.5389	38.5602	41.221	45.3679	38.4889	45.5689	44.2457		1.33356	1.09458	1.1884	0.168608	0.999978		1.32008	1.09614	1.19733	0.152486	0.662137
117	FBgn0003300	CG1849	X	2472		144	195	108	158	126	140	211	259		3.11896	2.4951	2.08013	2.99965	2.77916	3.37558	2.64444	3.04422		0.87369	0.944573	0.900836	0.529017	0.999978		0.997544	1.09157	1.04591	0.75621	0.928522
118	FBgn0029733	CG6927	X	1856		17	43	28	36	45	38	44	91		0.490418	0.732812	0.718283	0.910304	1.32198	1.22032	0.734472	1.42458		1.30507	0.870768	1.01001	0.877536	0.999978		1.91948	1.29346	1.57277	0.0605312	0.524855
119	FBgn0017550	CG2161	3R	2830		2364	4349	2658	3088	2310	2250	4372	4703		44.7257	48.6077	44.7182	51.2098	44.5058	47.3876	47.8624	48.2851		0.999775	1.06889	1.02386	0.847301	0.999978		0.902477	0.976157	0.943045	0.645788	0.883905
120	FBgn0036916	CG8025	3L	1236		134	390	202	236	232	198	409	325		5.80473	9.98041	7.78123	8.96098	10.2344	9.54807	10.2519	7.63993		1.04305	0.922814	0.971091	0.839012	0.999978		1.16168	1.04004	1.1043	0.526761	0.823979
121	FBgn0085425	CG34396	2R	3133		63	71	35	29	24	28	40	38		1.07665	0.716804	0.531891	0.43441	0.417678	0.53268	0.395549	0.35241		0.517952	0.803138	0.605441	0.0597518	0.999978		0.480025	0.753068	0.575302	0.0355439	0.407782
122	FBgn0015664	CG5838	2L	3098		1078	1954	1163	1293	965	1083	1763	2020		18.6309	19.9501	17.8737	19.5875	16.9839	20.8361	17.6308	18.945		0.944153	0.987963	0.95631	0.739909	0.999978		0.89896	0.950965	0.92804	0.572023	0.846473
123	FBgn0030474	CG15747	X	2600		620	1335	631	670	798	636	1126	1064		12.7677	16.2409	11.555	12.0938	16.7348	14.5798	13.4173	11.8903		0.796027	0.825481	0.80467	0.103982	0.999978		0.992418	1.0417	1.01829	0.879069	0.967597
124	FBgn0039233	CG7006	3R	716		65	187	126	92	166	106	234	223		4.86067	8.26097	8.37863	6.03027	12.6411	8.82392	10.1252	9.04933		1.07953	0.912963	0.97335	0.894811	0.999978		1.51323	1.29434	1.40528	0.0438498	0.453237
125	FBgn0031284	CG3876	2L	1382		636	1417	895	980	828	739	1460	1480		24.6402	32.4313	30.834	33.2797	32.6673	31.8717	32.7299	31.1156		1.09783	1.01053	1.04466	0.743548	0.999978		1.04129	0.969584	1.00806	0.950419	0.990271
126	FBgn0003189	CG18572	X	7402		143	306	251	269	199	207	467	514		1.03439	1.3076	1.61451	1.70555	1.46587	1.66683	1.95465	2.01762		1.38402	1.29533	1.32404	0.0570471	0.999978		1.23154	1.16511	1.19796	0.217669	0.681527
127	FBgn0034083	CG8434	2R	5506		1812	2420	1599	1629	1198	1323	2321	2656		17.6205	13.9021	13.827	13.885	11.8635	14.3216	13.0599	14.0158		0.848524	1.05635	0.929966	0.627742	0.999978		0.755541	0.951432	0.848672	0.219316	0.681527
128	FBgn0000617	CG6474	X	1110		184	412	259	322	306	251	574	560		8.87545	11.7402	11.1094	13.6143	15.0311	13.4778	16.021	14.6585		1.17215	1.09929	1.12287	0.416418	0.999978		1.27287	1.20843	1.24328	0.131258	0.641817
129	FBgn0035139	CG13891	3L	761		3	2	6	6	1	0	2	5		0.211073	0.0831281	0.375389	0.370023	0.0716484	0	0.0814227	0.190902		2.40857	3.91944	2.65298	0.180907	0.999978		0.214912	0.356391	0.315377	0.139554	0.649861
130	FBgn0031948	CG7149	2L	2470		1280	2438	1771	1677	1529	1534	2758	3006		27.7465	31.2204	34.1379	31.8638	33.7522	37.0167	34.5938	35.3604		1.08966	1.00983	1.03913	0.760851	0.999978		1.1013	1.03182	1.06976	0.600469	0.862123
131	FBgn0085520	CG40801	U	423		8	9	17	9	7	2	8	11		1.01262	0.672984	1.91348	0.998537	0.902295	0.281811	0.585936	0.755574		1.66057	1.16212	1.45589	0.449503	0.999978		0.63129	0.448183	0.519442	0.166504	0.66897
132	FBgn0032401	CG6792	2L	2009		183	321	200	220	198	190	276	338		4.87716	5.05391	4.73986	5.13931	5.37374	5.63693	4.25627	4.88834		0.96652	0.849065	0.899184	0.479295	0.999978		1.01488	0.901692	0.963767	0.790157	0.938932
133	FBgn0004921	CG8261	2R	2584		69793	112037	68891	76977	55793	57467	92905	111462		1446.16	1371.42	1269.36	1398.07	1177.28	1325.55	1113.9	1253.31		0.917845	0.966658	0.931239	0.587646	0.999978		0.811539	0.86447	0.840368	0.172152	0.673876
134	FBgn0031675	CG9121	2L	2349		1220	2142	1430	1483	1328	1342	2446	2552		27.8082	28.8429	28.9847	29.6292	30.8252	34.0517	32.2607	31.5662		1.00527	1.00481	0.996788	0.980363	0.999978		1.04864	1.0602	1.05896	0.659625	0.888622
135	FBgn0001170	CG11607	2L	1660		1	2	6	1	4	1	7	6		0.0322543	0.0381087	0.172091	0.0282718	0.131384	0.0359055	0.130644	0.105019		2.77477	1.4418	1.85658	0.376525	0.999978		2.16797	1.14091	1.41938	0.572269	0.846473
136	FBgn0037930	CG14715	3R	642		312	1049	605	684	706	503	1105	1000		26.0205	51.6824	44.8679	50.0015	59.9599	46.6984	53.3246	45.2574		1.20459	0.944126	1.05071	0.704774	0.999978		1.2755	1.01155	1.13622	0.372819	0.747844
137	FBgn0031677	CG14036	2L	426		0	0	1	3	0	1	0	2		0	0	0.111765	0.330502	0	0.139913	0	0.13641		Inf	1.00151	4.22143	NA	NA		Inf	0.302442	0.611469	NA	NA
138	FBgn0039675	CG12048	3R	1653		13	19	13	15	18	9	32	35		0.421081	0.363566	0.374443	0.425873	0.593732	0.324518	0.59976	0.615205		0.986631	1.35403	1.16948	0.653325	0.999978		1.06187	1.47856	1.27249	0.4543	0.784378
139	FBgn0051460	CG31460	3R	541		88	361	181	221	286	180	446	399		8.70926	21.1063	15.9293	19.1715	28.8244	19.831	25.541	21.4289		1.16646	0.98633	1.05102	0.757743	0.999978		1.52235	1.3028	1.40962	0.0683821	0.542795
140	FBgn0026316	CG5788	2R	1003		2155	5599	3506	4043	3674	2984	6873	5738		115.038	176.568	166.428	189.175	199.724	177.324	212.298	166.22		1.1961	1.02469	1.09447	0.463307	0.999978		1.19471	1.03602	1.11319	0.389231	0.756419
141	FBgn0033574	CG7722	2R	1345		19	26	30	27	20	7	26	38		0.756357	0.611439	1.06198	0.942114	0.810772	0.310202	0.598896	0.820892		1.415	1.2991	1.35511	0.305575	0.999978		0.74094	0.690104	0.713933	0.270457	0.697423
142	FBgn0053882	CG33882	2L	555		0	3	0	1	2	1	0	1		0	0.170974	0	0.0845608	0.196484	0.107393	0	0.0523518		0.504853	0.178126	0.294434	NA	NA		1.71045	0.608442	1.34611	NA	NA
143	FBgn0035776	CG8564	3L	1688		1	5	16	5	0	0	0	4		0.0317193	0.0936914	0.451297	0.139014	0	0	0	0.0688513		4.68101	Inf	5.16467	0.0740936	0.999978		0	0.113853	0.0937021	0.0156749	0.264221
144	FBgn0085230	CG34201	2R	1110		4	3	1	2	2	1	4	5		0.192945	0.0854871	0.0428936	0.0845608	0.0982422	0.0536965	0.111645	0.13088		0.436224	1.63462	0.825342	0.851475	0.999978		0.487042	1.85604	0.90246	0.984617	0.998657
145	FBgn0263030	CG43325	2R	1225		0	4	1	0	1	3	6	0		0	0.103282	0.0388668	0	0.0445097	0.145967	0.151745	0		0.383856	0.803278	0.652159	NA	NA		1.79293	3.76576	2.34549	NA	NA
146	FBgn0000339	CG5855	2L	836		736	1785	1225	1194	1238	925	2017	1858		47.1376	67.5358	69.7662	67.0286	80.7431	65.9484	74.7481	64.575		1.16811	0.970138	1.05305	0.678159	0.999978		1.17925	0.991163	1.08273	0.53669	0.829718
147	FBgn0263246	CG43389	3L	924		0	0	0	0	0	0	0	0		0	0	0	0	0	0	0	0		NA	NA	NA	NA	NA		NA	NA	NA	NA	NA
148	FBgn0037137	CG7421	3L	3102		715	1552	1037	921	1001	908	1789	1901		12.3413	15.8253	15.9167	13.9341	17.5948	17.4467	17.8677	17.8059		1.03499	1.04015	1.02994	0.827776	0.999978		1.14488	1.16318	1.15875	0.265191	0.696475
149	FBgn0051950	CG31950	2L	482		85	287	183	175	296	168	440	382		9.44208	18.8338	18.0767	17.0393	33.4839	20.7745	28.2817	23.0272		1.22537	0.966272	1.05354	0.693941	0.999978		1.78087	1.42167	1.5897	0.0110641	0.213683
150	FBgn0020018	CG5796	3R	1655		182	428	272	272	306	251	512	476		5.88802	8.1799	7.82503	7.71317	10.0813	9.0395	9.58456	8.35668		1.08076	0.958258	1.00519	0.957195	0.999978		1.25267	1.12377	1.19087	0.233009	0.685005
151	FBgn0051624	CG31624	2L	830		0	1	11	2	0	1	3	4		0	0.0381087	0.631001	0.113087	0	0.071811	0.111981	0.140025		19.9188	3.57168	9.22218	0.0676161	0.999978		1.84242	0.32891	0.402866	0.573602	0.84725
152	FBgn0024556	CG6050	2R	1757		1720	4188	3079	3451	3002	2436	6229	5654		52.4146	75.3941	83.436	92.1797	93.1601	82.637	109.837	93.4994		1.34565	1.18112	1.24433	0.08157	0.999978		1.26876	1.1271	1.19262	0.155336	0.664516
153	FBgn0260390	CG42516	2R	1979		205	422	266	282	221	196	499	386		5.5463	6.7448	6.39958	6.68752	6.08888	5.90309	7.81187	5.66717		1.03855	1.14658	1.08162	0.589617	0.999978		0.89648	1.00208	0.953949	0.736735	0.923743
154	FBgn0033615	CG7741	2R	3153		418	874	606	597	665	482	985	896		7.0982	8.76778	9.1509	8.88612	11.4998	9.11154	9.6786	8.25674		1.10925	0.888841	0.981894	0.910567	0.999978		1.19268	0.967684	1.07946	0.581334	0.850702
155	FBgn0038028	CG10035	3R	971		78	187	130	145	21	14	24	20		4.30102	6.09151	6.3744	7.00827	1.17921	0.859365	0.76576	0.59846		1.26064	0.683392	1.15806	0.95045	0.999978		0.18065	0.0992102	0.136043	0	0
156	FBgn0050196	CG30196	2R	495		0	4	4	0	5	2	5	2		0	0.255598	0.384742	0	0.550752	0.240821	0.312943	0.117395		1.53542	0.5539	0.799742	0.81292	0.999978		2.97679	1.08176	1.83481	0.508024	0.812572
157	FBgn0032234	CG5091	2L	2543		128	249	198	171	140	115	233	276		2.695	3.0971	3.7071	3.15582	3.00174	2.69538	2.83864	3.15346		1.15407	1.07549	1.10756	0.527623	0.999978		0.901987	0.849994	0.877765	0.411998	0.767201
158	FBgn0039199	CG13615	3R	996		5	5	5	4	2	0	4	6		0.268786	0.158786	0.239015	0.188479	0.109487	0	0.124423	0.175032		0.958524	2.81356	1.2971	0.564268	0.999978		0.228086	0.682219	0.450323	0.244688	0.690148
159	FBgn0034383	CG17821	2R	1073		5	1	1	0	0	1	5	8		0.249497	0.0294783	0.0443727	0	0	0.0555481	0.144368	0.216628		0.148642	6.62048	1.11456	0.93254	0.999978		0.176822	7.8938	1.17212	0.802442	0.940831
160	FBgn0029584	CG11509	X	742		629	711	363	478	291	418	636	774		45.3881	30.3088	23.2926	30.2333	21.3836	33.5769	26.5554	30.3083		0.679861	1.05664	0.821953	0.392671	0.999978		0.658584	1.03526	0.813712	0.362937	0.745697
161	FBgn0019643	CG3318	2R	1471		2124	5734	3645	4506	3864	3483	8110	7205		77.3103	123.296	117.978	143.761	143.224	141.127	170.808	142.313		1.2809	1.12406	1.18277	0.173964	0.999978		1.31184	1.16473	1.23455	0.0922058	0.588724
162	FBgn0250847	CG14034	2L	1108		4	5	2	4	0	1	2	2		0.193293	0.142736	0.085942	0.169427	0	0.0537934	0.055923	0.0524463		0.73245	2.04728	0.889444	0.927483	0.999978		0.146974	0.4137	0.260077	0.13095	0.641666
163	FBgn0001138	CG9656	3R	4106		379	488	379	351	298	353	648	677		4.94215	3.75927	4.39476	4.0119	3.9572	5.12418	4.88941	4.79065		0.93168	1.08824	0.999698	0.996657	0.999978		0.948764	1.12081	1.03597	0.789799	0.938932
164	FBgn0011581	CG6440	3R	923		11636	26413	14622	14207	14835	12683	16997	19760		674.99	905.146	754.259	722.375	876.349	819.01	570.52	622.028		0.913626	0.719137	0.809734	0.0863536	0.999978		0.988178	0.786396	0.896095	0.336185	0.731086
165	FBgn0031208	CG11023	2L	1880		4	5	6	0	2	1	6	5		0.113919	0.084123	0.151953	0	0.0580047	0.0317038	0.0988767	0.0772746		0.739146	2.00661	1.10497	0.816302	0.999978		0.409337	1.12301	0.713882	0.645327	0.883698
166	FBgn0000307	CG5813	2L	6596		2804	3254	2192	2326	1517	1809	3293	3785		22.7611	15.6041	15.8225	16.5497	12.54	16.3466	15.4672	16.6729		0.811741	1.13648	0.935411	0.755543	0.999978		0.682663	0.966907	0.812867	0.199847	0.681408
167	FBgn0053971	CG33971	3L	1821		120	63	49	40	23	26	49	71		3.52831	1.09429	1.28115	1.03089	0.688666	0.851005	0.833655	1.13285		0.473378	1.30634	0.658743	0.643137	0.999978		0.296554	0.828334	0.468213	0.207051	0.681527
168	FBgn0013325	CG7726	2R	694		4068	13156	8659	9284	10662	7197	17869	15142		313.846	599.607	594.051	627.823	837.665	618.103	797.703	633.94		1.31859	1.00434	1.12341	0.350687	0.999978		1.47903	1.14026	1.29212	0.0640559	0.529366
169	FBgn0033972	CG12797	2R	1206		345	944	601	661	906	769	1584	1443		15.3168	24.7587	23.727	25.7227	40.9611	38.0056	40.6919	34.7651		1.21172	0.975679	1.052	0.583044	0.999978		1.82358	1.48536	1.64575	0.000202622	0.0102019
170	FBgn0021874	CG2863	2L	1625		218	711	476	483	529	341	889	729		7.18288	13.8394	13.9466	13.9494	17.7498	12.5075	16.9492	13.0346		1.30831	1.01197	1.13112	0.399949	0.999978		1.33564	1.04581	1.17651	0.279404	0.702932
171	FBgn0050036	CG30036	2R	1362		35	85	63	34	91	57	100	110		1.3759	1.97399	2.20231	1.17156	3.64297	2.4944	2.2747	2.34661		0.986154	0.770175	0.845456	0.435107	0.999978		1.68721	1.33189	1.51735	0.0423828	0.445464
172	FBgn0014163	CG4609	3L	3508		7241	7695	4961	4911	3712	4425	7302	8638		110.518	69.3827	67.3325	65.701	57.6952	75.1835	64.4886	71.5448		0.709943	1.04584	0.837409	0.413097	0.999978		0.668194	0.99577	0.807007	0.302758	0.714897
173	FBgn0001169	CG5460	3R	5999		783	1091	801	670	662	647	1005	1185		6.98841	5.75239	6.35725	5.24153	6.01686	6.42827	5.19024	5.73937		0.879546	0.897612	0.880591	0.347845	0.999978		0.888766	0.917282	0.906089	0.468794	0.791642
174	FBgn0034732	CG3701	2R	3211		4	4	5	3	10	3	6	9		0.0666984	0.0394023	0.0741387	0.0438473	0.169805	0.0556865	0.057891	0.081438		1.06604	0.634036	0.778023	0.705574	0.999978		1.90468	1.14939	1.52365	0.461696	0.788348
175	FBgn0033599	CG13223	2R	1769		0	0	0	0	0	0	0	0		0	0	0	0	0	0	0	0		NA	NA	NA	NA	NA		NA	NA	NA	NA	NA
176	FBgn0261267	CG42615	2R	421		0	0	0	0	0	0	0	0		0	0	0	0	0	0	0	0		NA	NA	NA	NA	NA		NA	NA	NA	NA	NA
177	FBgn0038925	CG6022	3R	1352		2234	6319	4263	4666	4500	3028	8183	6650		88.4712	147.834	150.125	161.968	181.479	133.49	187.515	142.912		1.29797	1.07116	1.16453	0.236317	0.999978		1.23284	1.03029	1.12331	0.35487	0.74098
178	FBgn0037433	CG17919	3R	776		64	134	88	71	156	61	127	148		4.41585	5.46192	5.39929	4.29397	10.9611	4.68529	5.0704	5.54147		0.957505	0.69468	0.797022	0.419866	0.999978		1.44919	1.06558	1.26734	0.403736	0.763988
179	FBgn0011260	CG4700	2R	3525		2568	3289	2172	2245	1723	1937	3166	3659		39.006	29.5126	29.337	29.8895	26.6512	32.7521	27.8261	30.1598		0.833479	0.997234	0.897788	0.434151	0.999978		0.787772	0.953448	0.866554	0.284863	0.707099
180	FBgn0026399	CG9700	3R	1404		1	0	0	0	0	0	6	2		0.0381354	0	0	0	0	0	0.132399	0.0413893		0	Inf	4.05838	NA	NA		0	Inf	4.05838	NA	NA
181	FBgn0015568	CG1031	3R	2121		19	63	29	44	24	22	52	48		0.479632	0.939512	0.650988	0.973585	0.616967	0.618231	0.759562	0.657545		1.12915	1.17129	1.13805	0.62539	0.999978		0.809764	0.849723	0.833957	0.439573	0.777843
182	FBgn0035022	CG11413	2R	602		54	107	74	108	56	62	106	125		4.80278	5.62198	5.85262	8.41956	5.07204	6.13852	5.45519	6.03307		1.3342	1.04707	1.17944	0.400079	0.999978		0.988443	0.784521	0.87627	0.493624	0.804448
183	FBgn0085330	CG34301	3R	307		5	18	14	18	6	5	16	13		0.872022	1.85454	2.17123	2.75167	1.06562	0.970734	1.61466	1.23035		1.78407	1.42575	1.62175	0.265611	0.999978		0.69581	0.562585	0.613099	0.224947	0.682356
184	FBgn0038397	CG10185	3R	5199		39	49	30	33	25	17	43	42		0.401643	0.298111	0.274737	0.29789	0.262187	0.194894	0.256241	0.234722		0.788715	1.09776	0.896775	0.753374	0.999978		0.591416	0.834734	0.701008	0.184742	0.678067
185	FBgn0037207	CG11100	3L	2300		498	795	505	461	474	452	738	873		11.593	10.9331	10.4539	9.40665	11.2368	11.7133	9.94097	11.0284		0.854639	0.933938	0.885617	0.380119	0.999978		0.930216	1.02799	0.9792	0.899073	0.975717
186	FBgn0051988	CG31988	2L	1047		5	20	60	6	9	6	30	29		0.255693	0.604207	2.72847	0.268947	0.468691	0.341565	0.887718	0.804778		3.45086	2.13478	2.81797	0.223598	0.999978		0.878824	0.54763	0.624303	0.642111	0.881794
187	FBgn0037375	CG1193	3R	2479		2055	3800	2532	2767	2304	2352	4666	4613		44.3845	48.4852	48.6298	52.3835	50.6754	56.5496	58.3134	54.0669		1.05815	1.07011	1.05566	0.675426	0.999978		1.05875	1.08315	1.07581	0.571314	0.846349
188	FBgn0053290	CG33290	3L	654		1	6	5	2	1	2	6	1		0.0818687	0.290186	0.364005	0.143521	0.0833707	0.182272	0.284233	0.044427		1.36109	1.25207	1.30833	0.755623	0.999978		0.675971	0.627005	0.650604	0.554075	0.837178
189	FBgn0036093	CG14154	3L	897		6	6	3	9	4	3	4	7		0.358141	0.211573	0.159237	0.470882	0.243141	0.199341	0.138155	0.226741		1.06058	0.845123	0.960244	0.936786	0.999978		0.699572	0.565727	0.634215	0.429791	0.773208
190	FBgn0005278	CG2674	2L	2516		8278	13731	9021	9193	7127	7402	12751	15230		176.161	172.621	170.71	171.478	154.45	175.351	157.012	175.879		0.95192	1.03157	0.980298	0.888994	0.999978		0.864677	0.947438	0.908664	0.453286	0.783922
191	FBgn0261812	CG42754	2L	202		18	12	7	9	11	6	22	16		4.77108	1.87902	1.64992	2.091	2.96915	1.77039	3.37421	2.30141		0.534781	1.22263	0.798652	0.613494	0.999978		0.634787	1.47653	0.930042	0.991812	0.998789
192	FBgn0085279	CG34250	3L	263		174	652	423	401	658	343	866	683		35.4233	78.4141	76.5773	71.5567	136.415	77.7333	102.015	75.4553		1.28684	0.846557	1.00079	0.877725	0.999978		1.74934	1.16539	1.42734	0.108165	0.622274
193	FBgn0030142	CG3004	X	1757		293	605	329	327	390	364	632	613		8.92877	10.8915	8.91537	8.7345	12.1027	12.3481	11.1441	10.1371		0.868627	0.888778	0.872731	0.327906	0.999978		1.13396	1.1736	1.15711	0.297639	0.714897
194	FBgn0051155	CG31155	3R	708		201	600	404	405	487	342	728	644		15.2005	26.8053	27.1684	26.8463	37.5048	28.7913	31.8565	26.4288		1.26527	0.89797	1.03958	0.707522	0.999978		1.46215	1.05008	1.23786	0.126398	0.639435
195	FBgn0053082	CG33082	X	796		37	74	32	45	27	22	58	53		2.48877	2.9405	1.91405	2.65315	1.84945	1.64732	2.25744	1.93458		0.819973	1.22422	0.962557	0.954416	0.999978		0.591026	0.893937	0.72948	0.191212	0.678988
196	FBgn0000709	CG1484	X	4774		1174	1860	1092	1210	948	980	1795	2002		13.1668	12.3235	10.8907	11.895	10.8272	12.2352	11.6488	12.1845		0.866362	1.05578	0.94415	0.687149	0.999978		0.826312	1.01869	0.918996	0.536173	0.829252
197	FBgn0028939	CG18146	2L	2482		38	93	60	36	66	76	76	66		0.819743	1.18518	1.15097	0.680711	1.44988	1.82507	0.948664	0.772622		0.894719	0.536116	0.673362	0.059376	0.999978		1.51017	0.913433	1.23539	0.423644	0.77266
198	FBgn0050499	CG30499	2R	1138		128	351	236	248	345	214	522	421		6.02231	9.7559	9.87382	10.2275	16.5298	11.2083	14.2111	10.7489		1.25114	0.918933	1.03887	0.70357	0.999978		1.62396	1.20821	1.39949	0.0254194	0.347445
199	FBgn0033507	CG12909	2R	1020		63	208	123	129	140	104	223	236		3.30701	6.45009	5.74143	5.93542	7.48374	6.07718	6.77337	6.72259		1.18025	1.01731	1.08039	0.644773	0.999978		1.29125	1.12535	1.20623	0.267011	0.696475
200	FBgn0051703	CG31703	2L	1727		0	0	0	1	0	0	0	0		0	0	0	0.027175	0	0	0	0		Inf	NA	Inf	NA	NA		NA	0	0	NA	NA
201	FBgn0263144	CG8276	2R	4821		2067	2298	1766	1958	983	1344	2298	2940		22.9561	15.077	17.4409	19.0606	11.1175	16.6162	14.7677	17.7188		0.922365	1.19675	1.02181	0.823911	0.999978		0.66096	0.867081	0.762718	0.129407	0.641666
202	FBgn0250844	CG4218	2L	1089		1	2	20	2	0	0	2	3		0.0491663	0.0580904	0.874415	0.0861914	0	0	0.0568987	0.080042		8.72688	Inf	9.85538	0.111362	0.999978		0	0.138409	0.124339	0.136779	0.646789
203	FBgn0034276	CG6385	2R	2754		50	28	40	28	4	4	22	16		0.972079	0.321586	0.691531	0.477151	0.0791931	0.0865695	0.247491	0.168803		0.855954	2.56025	1.02172	0.531468	0.999978		0.11414	0.346204	0.221467	0.00394776	0.100039
204	FBgn0031020	CG12202	X	3844		654	1104	879	916	643	674	1410	1529		9.10941	9.08423	10.8873	11.1834	9.1205	10.4507	11.3641	11.5571		1.17753	1.19629	1.17679	0.220786	0.999978		0.9842	1.01124	1.00299	0.986634	0.998732
205	FBgn0053113	CG33113	2L	2724		10402	13794	10239	9631	6690	7628	13094	16665		204.459	160.172	178.964	165.93	133.909	166.906	148.924	177.755		0.912793	1.10997	0.988565	0.985317	0.999978		0.750373	0.922444	0.835645	0.158897	0.666749
206	FBgn0051780	CG31780	2L	1483		0	1	1	0	3	1	0	0		0	0.0213285	0.0321051	0	0.110299	0.0401909	0	0		1.53542	0	0.196145	NA	NA		6.77581	0	2.68358	NA	NA
207	FBgn0033936	CG17386	2R	4254		96	73	55	58	35	55	85	85		1.20829	0.542785	0.615574	0.639871	0.448602	0.770609	0.619044	0.580559		0.683348	1.00361	0.799471	0.535651	0.999978		0.6259	0.93024	0.752482	0.405658	0.765027
208	FBgn0040273	CG7626	2R	3457		1442	2462	1496	1766	1348	1253	2283	2561		22.3337	22.5264	20.6038	23.9747	21.2609	21.6033	20.4601	21.5246		0.964876	1.00097	0.97324	0.842993	0.999978		0.873839	0.917386	0.898925	0.414581	0.767928
209	FBgn0053139	CG33139	2R	3403		423	730	473	643	461	391	835	933		6.6554	6.78521	6.61781	8.8677	7.38635	6.84831	7.60195	7.96608		1.11902	1.1179	1.10897	0.448695	0.999978		0.968289	0.979545	0.978297	0.873369	0.964932
210	FBgn0030441	CG2209	X	752		0	0	1	2	0	0	1	1		0	0	0.0633137	0.124817	0	0	0.0411986	0.0386373		Inf	Inf	Inf	NA	NA		NA	0.4137	0.415149	NA	NA
211	FBgn0031758	CG18340	2L	1086		3	8	4	2	4	2	15	5		0.147906	0.233004	0.175366	0.0864295	0.200827	0.109766	0.427919	0.133772		0.674432	1.84029	1.17446	0.858042	0.999978		0.751746	2.08038	1.28859	0.691526	0.905336
212	FBgn0024366	CG11409	X	4457		4	10	8	6	4	6	16	21		0.0480522	0.0709675	0.08546	0.0631787	0.0489337	0.0802375	0.111219	0.136899		1.22372	1.96228	1.58139	0.353532	0.999978		1.00551	1.62498	1.34944	0.571727	0.846473
213	FBgn0031302	CG14340	2L	985		564	1365	660	895	738	708	1207	1219		30.6576	43.8328	31.9024	42.6431	40.8518	42.8416	37.964	35.9577		0.979945	0.902053	0.93216	0.595921	0.999978		1.03728	0.965954	1.00632	0.974916	0.99623
214	FBgn0260967	CG42590	3L	855		0	0	1	0	0	0	0	0		0	0	0.0556864	0	0	0	0	0		Inf	NA	Inf	NA	NA		NA	0	0	NA	NA
215	FBgn0032225	CG5022	2L	2069		580	1193	808	777	644	583	1095	1251		15.0094	18.2382	18.5937	17.6247	16.9714	16.7949	16.3966	17.568		1.06249	1.02811	1.03715	0.789327	0.999978		0.933273	0.913074	0.926656	0.56907	0.844559
216	FBgn0036677	CG13023	3L	1792		2	2	0	2	1	1	0	2		0.0597568	0.0353016	0	0.0523786	0.0304266	0.0332607	0	0.0324277		0.528469	0.525556	0.518995	NA	NA		0.604536	0.608442	0.608828	NA	NA
217	FBgn0261501	CG42649	2R	468		1	1	3	0	1	0	1	0		0.114406	0.067586	0.305204	0	0.116505	0	0.0661995	0		1.60725	0.577372	1.22749	NA	NA		0.570215	0.209209	0.34985	NA	NA
218	FBgn0051664	CG31664	2L	1849		10	28	13	17	20	12	26	17		0.289573	0.478987	0.334751	0.431493	0.589772	0.386824	0.435649	0.267139		0.97961	0.734174	0.840998	0.577593	0.999978		1.17419	0.892425	1.03975	0.9546	0.991223
219	FBgn0035300	CG1139	3L	1554		0	7	6	5	13	10	31	31		0	0.142479	0.18383	0.151001	0.456124	0.383546	0.618032	0.579609		2.3979	1.45743	1.59098	0.238734	0.999978		5.68604	3.48041	4.14432	0.00114116	0.0411175
220	FBgn0083950	CG34114	3R	4899		4541	4905	3367	3404	1978	2765	4432	5767		49.6295	31.669	32.7228	32.6095	22.0146	33.64	28.028	34.2032		0.771801	1.14243	0.905395	0.718998	0.999978		0.62014	0.927849	0.756744	0.178425	0.676436
221	FBgn0032763	CG17568	2L	1839		449	854	495	575	417	386	722	807		13.0725	14.6885	12.8156	14.674	12.3636	12.5105	12.1634	12.7502		0.964002	1.02355	0.982316	0.911993	0.999978		0.82177	0.882747	0.855054	0.255493	0.695436
222	FBgn0039480	CG6131	3R	1512		8	6	10	18	4	3	12	9		0.283292	0.125517	0.314893	0.558705	0.144244	0.11826	0.245884	0.172948		2.03638	1.628	1.86714	0.178784	0.999978		0.574479	0.466957	0.505183	0.158801	0.666749
223	FBgn0015609	CG7100	2L	12985		7526	6099	4276	4351	2536	3886	6100	7916		31.0326	14.8566	15.6787	15.7257	10.6487	17.8373	14.5542	17.7129		0.653127	1.15704	0.826413	0.620575	0.999978		0.558748	1.00085	0.735675	0.346454	0.736199
224	FBgn0052792	CG32792	X	1910		55	165	61	67	139	111	211	206		1.54179	2.73245	1.52059	1.64628	3.96801	3.46384	3.42255	3.13371		0.729136	0.901226	0.830605	0.208772	0.999978		1.6123	2.01556	1.78775	0.000761419	0.0302148
225	FBgn0035047	CG3691	2R	1919		501	896	567	585	514	579	876	1012		13.9784	14.7685	14.0677	14.3068	14.6042	17.9834	14.1426	15.3225		0.959454	0.923714	0.932955	0.611642	0.999978		1.03922	1.01127	1.0301	0.830335	0.949604
226	FBgn0035727	CG10063	3L	827		12	40	35	33	36	14	48	23		0.776911	1.52988	2.01501	1.87271	2.37349	1.009	1.79819	0.808066		1.66242	0.785704	1.14971	0.694538	0.999978		1.35758	0.651362	0.921961	0.782314	0.935323
227	FBgn0052227	CG32227	3L	5097		1103	1655	1136	1111	770	907	1384	1837		11.5866	10.2704	10.6116	10.2297	8.23696	10.6062	8.41244	10.4717		0.922918	1.02445	0.958745	0.780611	0.999978		0.786855	0.882594	0.836165	0.178224	0.676436
228	FBgn0010422	CG3710	2L	1769		892	1857	1158	1281	1076	987	2067	1935		26.9981	33.2037	31.1671	33.9847	33.1647	33.2551	36.2004	31.7818		1.05587	1.04502	1.04208	0.754358	0.999978		1.01426	1.01578	1.01926	0.885656	0.970316
229	FBgn0260229	CG42503	3R	1420		100	292	183	183	220	152	295	284		3.77057	6.50424	6.1359	6.04818	8.44744	6.38005	6.43627	5.81105		1.16622	0.844059	0.974573	0.89063	0.999978		1.33605	0.97839	1.14886	0.392576	0.758249
230	FBgn0050016	CG30016	2R	446		0	0	1	0	1	1	2	0		0	0	0.106753	0	0.122252	0.133639	0.13893	0		Inf	0.548779	0.987898	NA	NA		Inf	1.25525	3.54985	NA	NA
231	FBgn0036202	CG6024	3L	5103		7211	9559	6404	6482	4972	5507	9372	10910		75.6599	59.2501	59.7504	59.6136	53.1247	64.3218	56.8993	62.1189		0.853827	1.03536	0.926048	0.581105	0.999978		0.791672	0.971	0.877674	0.320005	0.722798
232	FBgn0015756	CG6141	2L	774		5854	21892	13746	15155	18121	10489	27854	22755		404.956	894.637	845.572	918.918	1276.53	807.722	1114.93	854.202		1.34264	0.965028	1.10924	0.517743	0.999978		1.49221	1.08602	1.26504	0.198064	0.681408
233	FBgn0053205	CG33205	3L	3491		403	474	416	334	416	253	597	593		6.18089	4.29468	5.6736	4.49013	6.49732	4.31956	5.29816	4.93548		0.933624	0.96724	0.943379	0.730978	0.999978		0.9327	0.979635	0.959466	0.81389	0.945041
234	FBgn0039491	CG6059	3R	2897		3	5	3	0	0	3	1	2		0.0554458	0.0545914	0.0493047	0	0	0.0617222	0.0106943	0.0200589		0.434643	0.508133	0.455172	0.397304	0.999978		0.518905	0.605514	0.548065	0.513811	0.816551
235	FBgn0045471	CG31208	3R	1161		0	0	2	0	2	0	1	1		0	0	0.0820187	0	0.0939266	0	0.0266851	0.0250261		Inf	0.565156	1.49728	NA	NA		Inf	0.611042	1.68952	NA	NA
236	FBgn0015542	CG7951	3R	5755		2872	3125	2110	2230	1271	1775	2997	3727		26.7199	17.1754	17.4563	18.1853	12.0418	18.3832	16.134	18.8165		0.779965	1.17339	0.92339	0.783334	0.999978		0.628002	0.955183	0.773946	0.200613	0.681408
237	FBgn0005586	CG7576	2R	3751		24768	32694	22441	24316	16391	18116	32744	38125		353.541	275.691	284.846	304.233	238.259	287.862	270.449	295.316		0.903369	1.09868	0.979109	0.92065	0.999978		0.760273	0.93542	0.846648	0.191528	0.678988
238	FBgn0263596	CG43618	3R	225		0	0	0	0	0	0	0	0		0	0	0	0	0	0	0	0		NA	NA	NA	NA	NA		NA	NA	NA	NA	NA
239	FBgn0024958	CG4900	3R	2898		1035	2204	1451	1664	1486	1208	2676	2707		19.1222	24.0556	23.8388	26.9474	27.9583	24.8449	28.608	27.1403		1.14821	1.07872	1.10279	0.447733	0.999978		1.12409	1.06889	1.09918	0.462733	0.788679
240	FBgn0053557	CG33557	X	453		0	0	1	1	0	1	0	0		0	0	0.105103	0.103601	0	0.131574	0	0		Inf	0	1.63021	NA	NA		Inf	0	0.61342	NA	NA
241	FBgn0042207	CG18530	3R	1170		0	2	1	0	1	3	3	2		0	0.0540688	0.0406939	0	0.0466021	0.152828	0.0794394	0.0496671		0.767711	0.658068	0.677474	NA	NA		3.58587	3.07179	3.37209	NA	NA
242	FBgn0260470	CG14041	2L	2698		1967	4338	2704	2788	2674	2274	4582	4520		39.0353	50.8569	47.7178	48.4968	54.0394	50.2363	52.6155	48.6767		1.04571	0.992254	1.01019	0.934879	0.999978		1.06754	1.02484	1.05008	0.70403	0.909136
243	FBgn0033389	CG2412	2R	1011		45	109	76	57	59	47	118	107		2.38318	3.41018	3.57913	2.64597	3.18194	2.77087	3.61602	3.07509		1.05211	1.14785	1.09122	0.670703	0.999978		0.947569	1.04539	1.00127	0.989281	0.998732
244	FBgn0035211	CG2211	3L	1887		380	811	468	519	433	354	667	704		10.7822	13.5941	11.8084	12.908	12.5114	11.1815	10.951	10.8399		0.989854	0.939904	0.958196	0.746887	0.999978		0.893493	0.858526	0.879765	0.350083	0.738863
245	FBgn0031268	CG2813	2L	1115		238	498	302	272	316	245	476	506		11.4287	14.1272	12.8958	11.4487	15.4527	13.0966	13.2261	13.1856		0.929481	0.945588	0.930725	0.612793	0.999978		1.02607	1.05601	1.04456	0.761184	0.930546
246	FBgn0039633	CG11873	3R	9289		2385	1014	1028	932	322	654	1543	1863		13.7472	3.4528	5.26914	4.70878	1.89007	4.19641	5.14633	5.82732		0.547189	1.83978	0.850109	0.989826	0.999978		0.314945	1.07084	0.582892	0.332901	0.728997
247	FBgn0038299	CG6687	3R	1438		16	29	12	17	25	11	91	26		0.59574	0.637884	0.397318	0.55482	0.947921	0.455935	1.96057	0.525338		0.750532	1.80145	1.28596	0.758306	0.999978		1.03779	2.53658	1.683	0.328861	0.727458
248	FBgn0260741	CG3281	3R	1866		308	649	416	475	380	361	701	694		8.83761	11.0011	10.6144	11.9466	11.1036	11.5309	11.6388	10.8062		1.10986	1.01266	1.05121	0.721599	0.999978		1.04943	0.968681	1.01141	0.934889	0.986039
249	FBgn0263040	CG43335	3R	846		0	1	0	0	0	0	1	0		0	0.037388	0	0	0	0	0.036621	0		0	Inf	0.961885	NA	NA		0	Inf	0.961885	NA	NA
250	FBgn0260795	CG7628	3L	3702		18437	27937	18939	18823	14298	14590	26404	31053		266.655	238.696	243.577	238.624	210.586	234.903	220.97	243.72		0.923782	1.066	0.978783	0.898039	0.999978		0.804094	0.938444	0.871963	0.282568	0.704738
251	FBgn0036096	CG8003	3L	1371		267	578	368	466	460	383	812	778		10.4272	13.335	12.7798	15.9518	18.2941	16.6506	18.3493	16.488		1.18083	1.01824	1.079	0.551719	0.999978		1.35253	1.18078	1.26527	0.0888421	0.585883
252	FBgn0035815	CG7422	3L	2481		236	314	211	200	146	127	274	250		5.09308	4.00318	4.04922	3.78325	3.20861	3.05102	3.42156	2.92778		0.831015	1.03564	0.902471	0.592957	0.999978		0.624933	0.788832	0.701984	0.0248264	0.342403
253	FBgn0040392	CG14050	X	1385		21	46	26	32	38	26	60	63		0.81183	1.05053	0.893797	1.08433	1.49598	1.1189	1.34215	1.32165		1.03759	1.0415	1.03264	0.910765	0.999978		1.2902	1.3116	1.30612	0.280324	0.704015
254	FBgn0038130	CG8630	3R	2238		147	152	136	85	103	82	167	146		3.51684	2.14826	2.8933	1.78246	2.50939	2.18385	2.31183	1.89547		0.791838	0.915293	0.838745	0.452042	0.999978		0.747096	0.87472	0.806963	0.353101	0.73943
255	FBgn0085484	CG34455	3L	1594		637	1425	879	876	870	822	1475	1598		21.3967	28.2767	26.2552	25.7916	29.7592	30.7363	28.6684	29.1282		1.02402	0.976128	0.990679	0.946871	0.999978		1.12194	1.08117	1.10589	0.4504	0.783287
256	FBgn0039280	CG10238	3R	1420		142	291	164	190	193	167	286	318		5.35421	6.48197	5.49884	6.27953	7.41071	7.00966	6.23991	6.50674		0.970524	0.903447	0.92745	0.625904	0.999978		1.11915	1.05407	1.0918	0.577489	0.849292
257	FBgn0263024	CG43319	3R	224		0	1	0	0	1	1	1	1		0	0.141206	0	0	0.243413	0.266085	0.13831	0.129711		0	0.537168	0.416086	NA	NA		3.48689	Inf	5.36038	NA	NA
258	FBgn0005632	CG1945	3R	9837		6213	6332	4355	4643	2701	3378	5952	7405		33.8169	20.3601	21.0786	22.1512	14.9711	20.4675	18.7457	21.8719		0.765345	1.17105	0.908043	0.759221	0.999978		0.59131	0.915232	0.734145	0.149224	0.658711
259	FBgn0037138	CG7145	3L	2637		16444	25182	17557	18549	12917	14417	25254	30910		333.882	302.053	316.997	330.12	267.081	325.862	296.702	340.576		0.98542	1.09835	1.02816	0.809184	0.999978		0.851185	0.959223	0.908405	0.444817	0.78012
260	FBgn0032079	CG31886	2L	2695		186	311	202	192	181	142	327	400		3.6953	3.65009	3.56868	3.34352	3.66194	3.1405	3.75915	4.31247		0.913209	1.21368	1.04323	0.770092	0.999978		0.845573	1.13714	0.98778	0.936282	0.986683
261	FBgn0004832	CG6358	X	1119		242	702	573	610	534	370	993	877		11.5793	19.8431	24.3803	25.5836	26.0197	19.7079	27.4928	22.7716		1.56358	1.12275	1.30078	0.0488579	0.999978		1.34711	0.97912	1.12797	0.31439	0.719373
262	FBgn0031384	CG4238	2L	3621		4220	6748	4721	5054	3584	3741	7245	8294		62.3993	58.9453	62.0756	65.5041	53.9673	61.5783	61.9884	66.5519		1.01922	1.13666	1.06468	0.610992	0.999978		0.86992	0.981234	0.929736	0.558943	0.838924
263	FBgn0050325	CG30325	2R	2253		2	0	0	0	0	1	0	0		0.0475296	0	0	0	0	0.026455	0	0		0	0	0	NA	NA		0.488983	NA	0.49453	NA	NA
264	FBgn0031066	CG14235	X	738		10082	26650	17092	19449	18173	13462	29847	27140		731.452	1142.2	1102.69	1236.81	1342.65	1087.23	1252.98	1068.51		1.22519	0.975839	1.08085	0.519277	0.999978		1.19814	0.965987	1.0752	0.544994	0.832878
265	FBgn0028844	CG15283	2L	641		0	1	1	0	0	0	0	0		0	0.0493451	0.0742775	0	0	0	0	0		1.53542	NA	1.5255	NA	NA		0	0	0	NA	NA
266	FBgn0003268	CG1569	3R	6653		125	150	100	118	85	114	195	209		1.00598	0.713142	0.715645	0.832389	0.696614	1.02131	0.908066	0.912753		0.866972	1.08191	0.960834	0.836279	0.999978		0.907453	1.14558	1.02211	0.860724	0.960417
267	FBgn0015569	CG1131	3R	2114		30	77	44	36	56	37	67	79		0.759822	1.15209	0.990976	0.799207	1.44436	1.0432	0.981907	1.08579		0.918066	0.850401	0.875005	0.527457	0.999978		1.20028	1.12429	1.16841	0.494311	0.80461
268	FBgn0025631	CG4322	X	3782		1652	1933	1689	1652	1115	1419	2286	2996		23.3875	16.1664	21.2629	20.4998	16.0748	22.363	18.7264	23.0168		1.01592	1.10985	1.05017	0.739962	0.999978		0.881614	0.973575	0.931944	0.644165	0.882681
269	FBgn0038735	CG4662	3R	2267		3845	7178	4661	4399	4119	3553	6723	7190		90.8114	100.151	97.891	91.0677	99.0675	93.4141	91.8781	92.1514		0.962837	0.977004	0.961899	0.76323	0.999978		0.923583	0.948072	0.939414	0.625971	0.874775
270	FBgn0038662	CG14290	3R	1075		1806	3547	2342	2850	2001	1822	3971	4129		89.9508	104.365	103.727	124.422	101.491	101.02	114.444	111.599		1.14393	1.14029	1.13258	0.333865	0.999978		0.956554	0.964951	0.964981	0.780415	0.934917
271	FBgn0004510	CG6338	3R	1858		258	465	303	296	338	303	539	544		7.43481	7.91607	7.76448	7.47666	9.91887	9.71999	8.98759	8.50703		0.965269	0.90994	0.928201	0.610172	0.999978		1.17142	1.11732	1.14994	0.331123	0.728514
272	FBgn0044011	CG1859	2R	1431		24	58	38	46	63	45	110	103		0.897981	1.28201	1.26433	1.50862	2.40045	1.87431	2.38152	2.09133		1.2455	1.06899	1.12467	0.553701	0.999978		1.80702	1.57058	1.68319	0.0147748	0.254259
273	FBgn0034957	CG3121	2R	2283		0	5	4	0	3	1	1	6		0	0.0692734	0.0834199	0	0.0716484	0.0261074	0.0135705	0.0763607		1.22834	0.949028	1.06184	0.984665	0.999978		1.35516	1.04859	1.18728	0.874265	0.965285
274	FBgn0039752	CG15530	3R	2071		4	19	22	8	1	1	0	0		0.103413	0.290186	0.505776	0.181289	0.0263276	0.0287799	0	0		1.73429	0	1.51716	0.810442	0.999978		0.131403	0	0.0485326	0.000153392	0.00818801
275	FBgn0031466	CG3119	2L	1191		0	0	0	0	0	0	0	0		0	0	0	0	0	0	0	0		NA	NA	NA	NA	NA		NA	NA	NA	NA	NA
276	FBgn0015949	CG9854	2R	3904		4344	6205	3957	4077	3647	3496	6267	7105		59.5766	50.2729	48.2583	49.0109	50.9351	53.3741	49.7336	52.8785		0.856043	1.00529	0.917731	0.514589	0.999978		0.864454	1.02729	0.943212	0.668648	0.891954
277	FBgn0260224	CG42498	3R	814		137	394	295	305	288	192	544	474		9.01139	15.31	17.2549	17.5848	19.2912	14.0587	20.705	16.9192		1.40832	1.15235	1.25634	0.114027	0.999978		1.26875	1.05095	1.14629	0.326839	0.727458
278	FBgn0030622	CG9101	X	1040		0	2	1	0	0	0	3	2		0	0.0608274	0.0457807	0	0	0	0.0893693	0.0558755		0.767711	Inf	3.11255	NA	NA		0	3.07179	1.33303	NA	NA
279	FBgn0250746	CG12000	3R	1215		790	2162	1356	1514	1488	1138	2684	2505		34.8134	56.2836	53.1372	58.4806	66.7756	55.8258	68.4395	59.904		1.20324	1.0693	1.12072	0.36703	0.999978		1.24473	1.11938	1.18115	0.195613	0.681408
280	FBgn0029906	CG4542	X	1637		228	569	599	732	390	301	929	904		7.4573	10.9943	17.4218	20.9857	12.9899	10.9594	17.582	16.0452		2.03973	1.4345	1.69527	0.000150028	0.0230643		1.19766	0.852591	0.970808	0.945373	0.989304
281	FBgn0034154	CG5267	2R	723		140	47	60	37	15	28	41	68		10.3678	2.05618	3.95119	2.40174	1.13121	2.30828	1.7569	2.73272		0.480691	1.33439	0.643262	0.744737	0.999978		0.245389	0.688051	0.389928	0.227154	0.683791
282	FBgn0020640	CG10529	3L	300		0	0	0	0	0	0	0	0		0	0	0	0	0	0	0	0		NA	NA	NA	NA	NA		NA	NA	NA	NA	NA
283	FBgn0259238	CG42336	2R	917		670	1688	1055	1193	1296	920	2218	1914		39.1202	58.2245	54.777	61.0567	77.0596	59.7981	74.9364	60.6453		1.16628	1.01171	1.07147	0.570248	0.999978		1.29693	1.13928	1.2173	0.131404	0.641841
284	FBgn0050458	CG30458	2R	607		2	1	2	1	0	0	1	1		0.176416	0.0521091	0.156876	0.0773167	0	0	0.0510401	0.047867		0.969046	Inf	1.35244	NA	NA		0	0.410506	0.201448	NA	NA
285	FBgn0250833	CG34461	3L	677		1	0	0	0	0	0	0	0		0.0790873	0	0	0	0	0	0	0		0	NA	0	NA	NA		0	NA	0	NA	NA
286	FBgn0053772	CG33772	3L	558		0	0	0	0	1	1	0	1		0	0	0	0	0.097714	0.106816	0	0.0520704		NA	0.262778	0.259765	NA	NA		Inf	Inf	Inf	NA	NA
287	FBgn0035669	CG6592	3L	1317		17	57	68	82	0	0	3	2		0.691128	1.36896	2.45832	2.92207	0	0	0.0705726	0.0441234		2.57665	Inf	2.596	0.00328863	0.278808		0	0.0207392	0.0149417	0	0
288	FBgn0032088	CG13102	2L	1830		1	3	1	0	0	2	2	6		0.029258	0.0518528	0.0260174	0	0	0.06514	0.0338594	0.0952631		0.315545	2.02516	1.03793	NA	NA		0.754484	4.822	1.73004	NA	NA
289	FBgn0034948	CG3825	2R	1618		3146	6893	4548	4949	4035	3574	7278	6983		104.106	134.751	133.831	143.549	135.974	131.657	139.359	125.397		1.1344	1.01026	1.06257	0.637878	0.999978		1.03123	0.929204	0.981335	0.891736	0.972239
290	FBgn0050035	CG30035	2R	3146		4335	6232	4229	2943	4157	4091	5768	6936		73.7779	62.6572	64.0021	43.9029	72.0464	77.5068	56.8024	64.0583		0.764665	0.826057	0.789156	0.0633136	0.999978		0.998231	1.08994	1.04237	0.715143	0.912187
291	FBgn0037354	CG12171	3R	1017		246	550	374	375	364	329	675	638		12.9512	17.1058	17.5092	17.305	19.5151	19.2816	20.5628	18.2274		1.132	1.02092	1.0634	0.653272	0.999978		1.18876	1.08446	1.13832	0.357353	0.74182
292	FBgn0001990	CG4148	2L	1659		199	321	198	247	161	173	326	358		6.42247	6.12014	5.68243	6.98735	5.2914	6.21539	6.08796	6.26991		0.979472	1.097	1.02397	0.850807	0.999978		0.838476	0.950148	0.897285	0.475935	0.795706
293	FBgn0038701	CG18493	3R	1564		0	0	0	0	0	0	0	3		0	0	0	0	0	0	0	0.0557326		NA	Inf	Inf	NA	NA		NA	Inf	Inf	NA	NA
294	FBgn0031197	CG17601	X	960		0	0	0	0	0	0	0	0		0	0	0	0	0	0	0	0		NA	NA	NA	NA	NA		NA	NA	NA	NA	NA
295	FBgn0259728	CG42382	2R	895		125	364	208	249	216	197	366	377		7.47795	12.8641	11.0651	13.0568	13.159	13.1193	12.6695	12.2389		1.16618	0.968278	1.04947	0.745904	0.999978		1.19795	1.00564	1.09923	0.538026	0.830416
296	FBgn0031944	CG7196	2L	1820		24	24	30	13	18	6	18	24		0.70605	0.417102	0.784811	0.335223	0.539252	0.196494	0.306409	0.383146		0.95594	0.960934	0.951335	0.903804	0.999978		0.587375	0.598678	0.595264	0.164784	0.66897
297	FBgn0259170	CG42275	X	4102		8353	11728	7075	6324	5088	5738	8945	11112		109.029	90.4338	82.1195	72.3533	67.6305	83.3746	67.5593	78.7084		0.748373	0.989926	0.83975	0.213684	0.999978		0.689575	0.921989	0.79188	0.0823316	0.574568
298	FBgn0020642	CG6956	3L	500		0	0	0	0	0	0	0	0		0	0	0	0	0	0	0	0		NA	NA	NA	NA	NA		NA	NA	NA	NA	NA
299	FBgn0039246	CG10845	3R	1933		2	1	10	1	2	0	0	0		0.055398	0.0163633	0.246311	0.024279	0.0564143	0	0	0		3.56493	0	2.08664	0.858143	0.999978		0.68981	0	0.152965	0.163161	0.66897
300	FBgn0031537	CG8843	2L	2862		784	1756	1168	1251	1146	974	2084	1990		14.667	19.4069	19.4307	20.514	21.8326	20.2842	22.5594	20.2026		1.14576	1.03696	1.07939	0.552579	0.999978		1.13797	1.04213	1.09149	0.498641	0.807609
301	FBgn0260770	CG42568	2R	1458		459	1165	703	747	811	612	1206	1191		16.8559	25.2738	22.9569	24.045	30.3287	25.0186	25.6266	23.7344		1.09365	0.911276	0.986097	0.937456	0.999978		1.21259	1.02239	1.11816	0.41144	0.767201
302	FBgn0029864	CG15894	X	4797		1479	906	792	785	264	423	1135	1367		16.508	5.97394	7.86087	7.68001	3.00072	5.25581	7.33038	8.27987		0.656073	1.93028	0.963553	0.792539	0.999978		0.328649	0.978204	0.58665	0.173349	0.674818
303	FBgn0039713	CG7808	3R	1026		7851	29473	18711	21640	23733	14550	40250	33713		409.707	908.614	868.29	989.855	1261.24	845.249	1215.4	954.717		1.39395	1.05229	1.18179	0.29464	0.999978		1.48734	1.13673	1.28876	0.131547	0.641927
304	FBgn0262355	CG43053	2L	604		2	2	0	0	0	0	0	1		0.177292	0.104736	0	0	0	0	0	0.0481047		0	Inf	0.158063	NA	NA		0	Inf	0.158063	NA	NA
305	FBgn0053880	CG33880	2L	555		2	1	0	0	1	1	2	2		0.192945	0.0569914	0	0	0.0982422	0.107393	0.111645	0.104704		0	1.07434	0.45418	NA	NA		0.73133	Inf	1.52578	NA	NA
306	FBgn0259785	CG7752	3L	4129		1561	2365	1451	1568	1197	1256	2238	2637		20.242	18.1171	16.7316	17.8223	15.8067	18.1307	16.7925	18.5562		0.872103	1.06439	0.949872	0.725869	0.999978		0.807133	0.996396	0.898614	0.424482	0.772679
307	FBgn0085383	CG34354	3R	3353		2573	1813	1516	1743	634	1059	2078	3061		41.0868	17.1028	21.5269	24.3964	10.3097	18.8248	19.2005	26.5249		0.751063	1.60386	1.00625	0.809178	0.999978		0.449482	0.970457	0.674362	0.232763	0.684458
308	FBgn0036203	CG6004	3L	4789		108	442	88	21	308	650	119	75		1.20747	2.91931	0.874889	0.205796	3.50669	8.08979	0.769844	0.455031		0.25939	0.107414	0.147985	0.0025413	0.228916		2.64007	1.0991	2.33533	0.342903	0.733096
309	FBgn0037409	CG15589	3R	2630		6	18	14	14	5	8	7	12		0.122149	0.216481	0.253447	0.249824	0.103659	0.181302	0.0824599	0.132572		1.46254	0.771805	1.14534	0.873319	0.999978		0.783579	0.41646	0.568877	0.165081	0.66897
310	FBgn0030460	CG2453	X	1169		223	615	453	430	447	310	784	726		10.2138	16.6404	18.4501	17.263	20.8489	15.8058	20.7779	18.0446		1.30618	1.08208	1.17282	0.24253	0.999978		1.26191	1.05786	1.15123	0.297415	0.714862
311	FBgn0036859	CG14085	3L	2951		1	1	3	1	2	1	0	3		0.0181437	0.0107185	0.0484025	0.0159035	0.0369532	0.0201976	0	0.0295377		2.13571	0.534377	1.09771	NA	NA		1.77929	0.44842	0.879306	NA	NA
312	FBgn0051294	CG31294	3R	886		8	7	8	8	4	6	8	8		0.48345	0.2499	0.429904	0.423758	0.24616	0.403633	0.279741	0.26235		1.11275	0.851039	0.985964	0.978346	0.999978		0.798877	0.618145	0.708065	0.487499	0.801944
313	FBgn0261872	CG33522	3L	3068		2169	3831	2207	2510	2012	1906	3789	4052		37.853	39.4966	34.2501	38.3955	35.7572	37.0285	38.2622	38.3742		0.912671	1.07568	0.980126	0.891874	0.999978		0.86145	1.02737	0.944073	0.660513	0.888969
314	FBgn0027363	CG6521	2L	2871		1733	2701	1863	1904	1500	1646	2961	3046		32.3192	29.7573	30.8955	31.124	28.4872	34.1716	31.9526	30.8263		0.967907	1.02301	0.985925	0.918747	0.999978		0.921799	0.985464	0.957179	0.737798	0.923743
315	FBgn0036615	CG4933	3L	1210		119	339	215	222	208	147	313	276		5.26571	8.86169	8.45996	8.61052	9.37279	7.24104	8.01418	6.62748		1.18769	0.900114	1.02966	0.884382	0.999978		1.08824	0.834728	0.955004	0.748119	0.926842
316	FBgn0038239	CG14850	3R	540		0	7	0	0	5	0	1	5		0	0.410022	0	0	0.504856	0	0.0573729	0.26903		0	0.668414	0.361281	0.24571	0.999978		1.17462	Inf	1.95878	0.357028	0.74182
317	FBgn0053864	CG33864	2L	898		2	1	3	2	1	3	3	6		0.119248	0.035223	0.15906	0.104524	0.0607176	0.199119	0.103501	0.194133		1.61361	1.17092	1.33147	0.678915	0.999978		1.50418	1.10004	1.26243	0.739564	0.923743
318	FBgn0052703	CG32703	X	3721		3	4	10	2	0	0	2	6		0.0431675	0.0340019	0.127955	0.0252251	0	0	0.0166522	0.0468507		1.91537	Inf	2.66436	0.116199	0.999978		0	0.403379	0.264586	0.0623662	0.527786
319	FBgn0013755	CG7960	3L	745		1	0	0	0	0	0	0	1		0.0718686	0	0	0	0	0	0	0.0390003		0	Inf	0.485264	NA	NA		0	Inf	0.485264	NA	NA
320	FBgn0040813	CG11051	3L	458		1245	4232	1554	1120	3773	1300	2108	3712		145.546	292.269	161.548	114.766	449.172	169.179	142.595	235.487		0.622776	0.627749	0.622102	0.19625	0.999978		1.30744	1.33282	1.32088	0.445117	0.78012
321	FBgn0035178	CG13908	3L	3945		6015	3866	2982	2672	1400	2115	3960	4957		81.6365	30.9968	35.9895	31.7871	19.3496	31.9545	31.0992	36.5087		0.57162	1.34586	0.789475	0.730103	0.999978		0.407884	0.971308	0.614164	0.263769	0.696475
322	FBgn0030186	CG2962	X	1353		40	55	4	4	44	47	15	1		1.58292	1.28578	0.140759	0.138747	1.77315	2.07047	0.343474	0.0214747		0.094108	0.0960766	0.0947952	4.9849e-14	4.78966e-11		1.21934	1.26565	1.23053	0.470925	0.792934
323	FBgn0250816	CG40300	3L	2733		21	45	29	25	16	10	5	19		0.41141	0.520805	0.505212	0.429301	0.319206	0.218087	0.0566801	0.201994		0.978696	0.495255	0.802057	0.281379	0.999978		0.529024	0.270149	0.403249	0.00199946	0.060828
324	FBgn0036007	CG3424	3L	2794		2278	3996	2702	2399	2567	2209	3747	4202		43.6539	45.2378	46.0441	40.2964	50.0946	47.1236	41.5487	43.6973		0.943677	0.896263	0.912562	0.476261	0.999978		1.00044	0.961109	0.985624	0.904661	0.976779
325	FBgn0031456	CG2848	2L	3316		380	744	423	509	413	396	729	838		6.13571	7.09677	6.07353	7.20386	6.79089	7.11786	6.81104	7.34267		0.977522	1.03999	0.999712	0.997898	0.999978		0.964975	1.03846	1.00521	0.970079	0.995061
326	FBgn0026563	CG1979	3R	3425		1	0	26	1	1	4	1	2		0.0156327	0	0.361433	0.0137025	0.0159195	0.0696095	0.00904565	0.0169666		22.2063	0.310745	4.02765	0.657266	0.999978		4.78475	0.0673367	0.274596	0.75832	0.929164
327	FBgn0031379	CG7289	2L	2127		990	1882	1215	1384	1014	957	1701	2036		24.9209	27.9869	27.1972	30.5373	25.9933	26.8172	24.7763	27.8122		1.06232	1.01795	1.03186	0.815748	0.999978		0.915558	0.887315	0.90484	0.446438	0.780678
328	FBgn0051358	CG31358	3R	3446		1	0	0	0	0	2	5	2		0.0155375	0	0	0	0	0.0345926	0.0449526	0.0168632		0	1.80797	1.18992	NA	NA		1.95593	Inf	5.52186	NA	NA
329	FBgn0033868	CG13340	2R	2122		1	1	83	3	0	1	1	10		0.0252319	0.0149059	1.86229	0.0663495	0	0.0280882	0.0146001	0.136924		46.0525	5.53046	29.9117	0.179688	0.999978		0.638858	0.0764823	0.0886918	0.426873	0.772902
330	FBgn0033285	CG18449	2R	767		3	3	16	2	1	0	3	7		0.209422	0.123717	0.993207	0.122376	0.0710879	0	0.121179	0.265172		3.20964	5.60269	3.57253	0.174914	0.999978		0.190072	0.336642	0.302224	0.204275	0.681527
331	FBgn0036194	CG11652	3L	1748		348	692	503	452	450	415	733	858		10.6594	12.5218	13.7007	12.1355	14.0366	14.1506	12.9916	14.2617		1.08615	0.988318	1.02607	0.845459	0.999978		1.11651	1.02698	1.07453	0.602145	0.863003
332	FBgn0262845	CG43209	2R	370		0	0	0	1	0	0	1	0		0	0	0	0.126841	0	0	0.0837334	0		Inf	Inf	Inf	NA	NA		NA	0.64239	0.646392	NA	NA
333	FBgn0001133	CG33133	2R	1887		488	1175	718	793	709	586	1224	1191		13.8466	19.6956	18.1162	19.7226	20.4864	18.5095	20.096	18.3385		1.10448	1.00678	1.04561	0.740298	0.999978		1.07221	0.988906	1.03283	0.8094	0.943582
334	FBgn0031467	CG2973	2L	1063		0	0	0	0	0	0	0	0		0	0	0	0	0	0	0	0		NA	NA	NA	NA	NA		NA	NA	NA	NA	NA
335	FBgn0036299	CG10620	3L	2881		495	978	605	608	622	465	1020	1058		9.19936	10.7374	9.99833	9.90426	11.7717	9.62008	10.9688	10.6701		0.97273	1.03388	0.995697	0.970683	0.999978		0.983792	1.05845	1.02448	0.856886	0.958872
336	FBgn0039102	CG16705	3R	1265		37	118	35	37	43	28	77	77		1.56605	2.95049	1.31732	1.37269	1.8534	1.31928	1.88582	1.76858		0.586926	1.17744	0.815199	0.363028	0.999978		0.651551	1.32257	0.900892	0.731923	0.921296
337	FBgn0030104	CG15368	X	489		6	24	12	8	5	10	13	12		0.656959	1.5524	1.16839	0.767791	0.557509	1.21888	0.823635	0.713012		0.867765	0.881502	0.865688	0.706523	0.999978		0.754783	0.771726	0.765592	0.488248	0.80238
338	FBgn0085256	CG34227	2R	487		2	10	9	10	2	5	146	40		0.219886	0.649491	0.879891	0.96368	0.22392	0.611941	9.28804	2.38647		2.10928	14.1488	7.81686	0.105548	0.999978		0.907987	6.14868	4.46872	0.381203	0.751753
339	FBgn0033728	CG8505	2R	1194		71	100	136	217	224	126	402	370		3.18383	2.6491	5.42313	8.52938	10.229	6.28977	10.4309	9.00372		2.31191	1.20258	1.50261	0.00706223	0.476184		2.5689	1.35701	1.73402	0.000746051	0.0298679
340	FBgn0052709	CG32709	X	1403		1154	856	693	607	346	524	884	1128		44.0396	19.2983	23.5175	20.3045	13.4465	22.2609	19.5207	23.3602		0.659087	1.22659	0.842599	0.728382	0.999978		0.506397	0.952817	0.685759	0.283188	0.705409
341	FBgn0010403	CG11422	3R	530		0	7	4	1	174	2	12	8		0	0.417758	0.359335	0.0885495	17.9005	0.224917	0.701465	0.43857		1.09375	0.0644236	0.0889798	0.535075	0.999978		41.403	2.46878	21.1353	0.297029	0.714862
342	FBgn0019960	CG6455	3R	3125		4065	7550	5465	5523	4369	4000	8498	8841		69.6476	76.4186	83.2637	82.9444	76.2295	76.292	84.2495	82.2008		1.1071	1.11487	1.10189	0.446295	0.999978		0.957007	0.974966	0.970408	0.811422	0.944191
343	FBgn0039790	CG2246	3R	1768		1668	2947	1792	2087	1720	1540	2976	3050		50.5137	52.723	48.2582	55.399	53.0441	51.9167	52.1496	50.1236		0.975736	0.995394	0.977077	0.860561	0.999978		0.930437	0.960814	0.949398	0.68963	0.903697
344	FBgn0030482	CG1673	X	2521		157	280	357	263	222	131	551	328		3.33444	3.51308	6.74234	4.89604	4.80144	3.09719	6.77141	3.7803		1.65193	1.36232	1.49403	0.0546693	0.999978		1.05323	0.880852	0.950295	0.869418	0.963243
345	FBgn0034708	CG5625	2R	3364		2178	3575	2219	2385	1798	1860	3127	3663		34.6655	33.6142	31.4063	33.2732	29.1424	32.9553	28.7987	31.6378		0.918878	0.994557	0.944871	0.677791	0.999978		0.831398	0.910072	0.8726	0.295634	0.713856
346	FBgn0029719	CG15473	X	2145		28	37	11	14	37	40	28	29		0.698918	0.545603	0.244164	0.306311	0.940514	1.11148	0.404419	0.392822		0.426835	0.396727	0.405457	0.00115725	0.124532		1.49907	1.41067	1.48068	0.156713	0.665527
347	FBgn0063497	CG17524	2R	751		213	689	338	361	509	455	648	740		15.1857	29.0189	21.4285	22.5595	36.9546	36.1111	26.7322	28.6297		0.980932	0.774472	0.84909	0.284109	0.999978		1.53661	1.22571	1.38875	0.0231744	0.327452
348	FBgn0037344	CG2926	3R	8223		3262	4272	2864	2880	2253	2295	4350	4613		21.2397	16.4325	16.5828	16.4371	14.939	16.6349	16.3893	16.2996		0.845607	1.05747	0.929555	0.618127	0.999978		0.761547	0.963824	0.857472	0.244682	0.690148
349	FBgn0036725	CG18265	3L	6394		605	220	229	202	81	174	269	404		5.06615	1.08831	1.70521	1.48266	0.690722	1.62198	1.30341	1.83583		0.487476	1.38651	0.70623	0.74277	0.999978		0.333718	0.959271	0.53976	0.373673	0.74869
350	FBgn0052537	CG32537	X	2444		284	548	299	343	311	275	515	588		6.22175	7.09221	5.82486	6.5865	6.93825	6.70657	6.52839	6.99038		0.90784	1.01272	0.950951	0.723944	0.999978		0.940036	1.06095	1.00129	0.982915	0.998512
351	FBgn0032723	CG18397	2L	6134		975	1032	693	803	421	585	1043	1344		8.51053	5.32155	5.37904	6.14375	3.74222	5.68435	5.26794	6.3662		0.799722	1.26092	0.966917	0.979629	0.999978		0.617022	0.983771	0.782413	0.230463	0.684023
352	FBgn0032086	CG17906	2L	828		9	12	7	8	9	3	20	12		0.58198	0.458409	0.402516	0.453442	0.592657	0.215953	0.748342	0.421091		0.794084	1.47675	1.07224	0.859211	0.999978		0.702025	1.32869	0.981501	0.991582	0.998789
353	FBgn0004590	CG7608	3L	639		0	0	1	0	0	0	0	0		0	0	0.07451	0	0	0	0	0		Inf	NA	Inf	NA	NA		NA	0	0	NA	NA
354	FBgn0035248	CG13919	3L	517		78	264	158	183	233	139	274	269		8.07792	16.1516	14.5506	16.612	24.5729	16.0248	16.4195	15.1177		1.26912	0.794186	0.972692	0.945614	0.999978		1.55557	0.985405	1.24282	0.219387	0.681527
355	FBgn0031324	CG14342	2L	776		0	9	5	2	8	2	2	7		0	0.366845	0.306778	0.120957	0.562107	0.153616	0.0798489	0.262096		1.18958	0.492272	0.730487	0.605639	0.999978		1.87117	0.778894	1.28105	0.806963	0.942683
356	FBgn0260464	CG9288	3R	1160		328	846	508	588	496	362	849	827		15.1395	23.0683	20.8507	23.7893	23.3139	18.6003	22.6751	20.7144		1.14576	1.05777	1.09294	0.52561	0.999978		1.01276	0.946406	0.981281	0.891308	0.972143
357	FBgn0053833	CG33833	2L	468		0	1	0	0	0	0	0	0		0	0.067586	0	0	0	0	0	0		0	NA	0	NA	NA		0	NA	0	NA	NA
358	FBgn0086916	CG11281	3L	2145		0	1	1	0	1	0	2	2		0	0.014746	0.0221967	0	0.0254193	0	0.028887	0.0270911		1.53542	2.26062	1.99143	NA	NA		1.64446	2.44417	2.13053	NA	NA
359	FBgn0037537	CG2767	3R	1378		295	697	389	399	615	473	970	917		11.4622	15.9987	13.4405	13.5889	24.3342	20.4588	21.8084	19.335		0.963234	0.93828	0.942147	0.666134	0.999978		1.50293	1.4816	1.49845	0.00344961	0.0897832
360	FBgn0053806	CG33806	2L	468		0	1	1	0	0	1	1	1		0	0.067586	0.101735	0	0	0.127357	0.0661995	0.0620839		1.53542	1.02364	1.19159	NA	NA		1.84242	1.22208	1.47197	NA	NA
361	FBgn0034658	CG7975	2R	552		0	0	5	0	0	0	0	0		0	0	0.431267	0	0	0	0	0		Inf	NA	Inf	NA	NA		NA	0	0	NA	NA
362	FBgn0015818	CG3780	X	1657		238	437	348	437	286	282	620	632		7.69042	8.34183	9.99936	12.3772	9.41097	10.1437	11.5923	11.082		1.35762	1.18421	1.25506	0.107482	0.999978		1.11803	0.986927	1.04739	0.712186	0.91091
363	FBgn0027587	CG7028	3L	3105		1102	1750	1098	1214	950	935	1609	1813		19.0027	17.827	16.8367	18.3493	16.6822	17.9481	16.0544	16.9653		0.925991	0.974293	0.940083	0.649559	0.999978		0.858553	0.913972	0.888911	0.375214	0.749128
364	FBgn0020626	CG6708	3R	3263		1348	2229	1326	1416	1119	1181	2178	2388		22.1192	21.607	19.3483	20.3661	18.6984	21.5726	20.6796	21.2639		0.881183	1.06391	0.95675	0.755698	0.999978		0.842197	1.02845	0.932879	0.607211	0.865674
365	FBgn0261808	CG31299	3R	2194		572	1237	833	797	899	710	1775	1637		13.959	17.8335	18.0769	17.0484	22.3416	19.2881	25.0647	21.6789		1.07889	1.14677	1.10857	0.457285	0.999978		1.20387	1.29502	1.25588	0.0892294	0.586365
366	FBgn0010309	CG10739	2L	3341		910	1533	952	1014	757	819	1366	1708		14.5835	14.5134	13.5668	14.2437	12.3541	14.6109	12.667	14.8537		0.927725	1.0432	0.972081	0.850281	0.999978		0.848007	0.963955	0.907301	0.467307	0.790848
367	FBgn0262897	CG43252	3R	1083		0	0	0	0	0	0	0	0		0	0	0	0	0	0	0	0		NA	NA	NA	NA	NA		NA	NA	NA	NA	NA
368	FBgn0004395	CG4620	3R	5526		3176	2914	1957	1651	1209	1581	2165	2824		30.7727	16.6794	16.8615	14.0216	11.9291	17.0526	12.138	14.8484		0.622763	0.951522	0.733049	0.322999	0.999978		0.550839	0.850844	0.668382	0.172991	0.674267
369	FBgn0032284	CG7294	2L	536		0	0	0	0	1	0	0	0		0	0	0	0	0.101725	0	0	0		NA	0	0	NA	NA		Inf	NA	Inf	NA	NA
370	FBgn0260817	CG8825	2L	2215		359	755	537	581	468	437	887	945		8.67793	10.7814	11.5429	12.3102	11.5203	11.7592	12.4065	12.396		1.19623	1.0885	1.13033	0.368278	0.999978		1.1002	1.01251	1.057	0.676232	0.896316
371	FBgn0051391	CG31391	3R	1704		3	2	5	1	0	1	1	3		0.0942643	0.0371247	0.139706	0.0275418	0	0.0349783	0.0181815	0.0511536		1.20978	2.02516	1.35351	0.656382	0.999978		0.240783	0.403379	0.330772	0.241011	0.688405
372	FBgn0036316	CG10960	3L	2914		7632	16117	11086	10185	10176	8182	17486	17091		140.231	174.943	181.134	164.034	190.405	167.355	185.909	170.413		1.06883	1.01747	1.03477	0.786446	0.999978		1.04307	1.00464	1.02746	0.82918	0.949604
373	FBgn0085220	CG34191	2R	587		222	769	439	470	575	362	825	743		20.2493	41.4372	35.6075	37.577	53.4098	36.7569	43.5428	36.7769		1.17127	0.910173	1.01384	0.892438	0.999978		1.35822	1.06822	1.20693	0.257618	0.695436
374	FBgn0033663	CG8983	2R	1843		2975	6375	3745	4205	3647	3194	6052	6360		86.4286	109.41	96.748	107.079	107.895	103.295	101.736	100.267		1.01616	0.977294	0.988608	0.927323	0.999978		0.991849	0.965083	0.982435	0.888729	0.971164
375	FBgn0030941	CG6531	X	2403		822	1338	883	1077	655	669	1409	1441		18.3153	17.6118	17.4953	21.0341	14.862	16.5936	18.1659	17.4235		1.0401	1.1554	1.08189	0.529017	0.999978		0.800148	0.899595	0.854233	0.230147	0.684023
376	FBgn0030817	CG4991	X	2009		1047	1596	1060	740	1204	986	1432	1518		27.9037	25.1278	25.1213	17.2868	32.6767	29.2527	22.0833	21.9541		0.774254	0.726708	0.744174	0.0255481	0.999978		1.06392	1.01018	1.04527	0.757169	0.928648
377	FBgn0031897	CG13784	2L	3807		2876	2778	1978	2003	1186	1610	2397	3358		40.4484	23.0808	24.7377	24.6922	16.9861	25.2065	19.5068	25.6285		0.745383	1.09345	0.867812	0.638127	0.999978		0.599868	0.889616	0.726147	0.194693	0.681173
378	FBgn0053777	CG33777	3L	519		83	178	129	108	114	86	131	125		8.56261	10.8481	11.8342	9.76604	11.9765	9.87643	7.81996	6.99789		1.08643	0.692726	0.878538	0.384482	0.999978		1.03454	0.667439	0.847994	0.286581	0.707253
379	FBgn0039126	CG13601	3R	1091		424	1227	771	877	790	610	1410	1314		20.8083	35.5731	33.6469	37.7257	39.4815	33.3253	40.0401	34.9941		1.24474	1.05267	1.13143	0.345827	0.999978		1.19608	1.02348	1.10507	0.439886	0.777843
380	FBgn0039812	CG15548	3R	2445		1	0	0	0	0	0	0	1		0.0218986	0	0	0	0	0	0	0.0118835		0	Inf	0.485264	NA	NA		0	Inf	0.485264	NA	NA
381	FBgn0033789	CG13324	2R	477		6	3	0	0	0	0	0	0		0.673486	0.198932	0	0	0	0	0	0		0	NA	0	NA	NA		0	NA	0	NA	NA
382	FBgn0034504	CG8929	2R	2975		4763	6506	4237	4624	3443	3867	6511	8021		85.7214	69.1719	67.8089	72.9445	63.1017	77.474	67.8049	78.3369		0.877574	1.06242	0.952816	0.731289	0.999978		0.826047	1.01141	0.916187	0.505488	0.811581
383	FBgn0035280	CG13935	3L	994		18	20	37	22	29	37	40	61		0.969576	0.636423	1.77227	1.03872	1.59075	2.21863	1.24673	1.78307		1.68196	0.813452	1.07836	0.599879	0.999978		2.14909	1.04911	1.46925	0.121536	0.634329
384	FBgn0032006	CG8222	2L	5890		740	1153	711	672	633	513	1022	1076		6.72686	6.19179	5.74738	5.35446	5.85975	5.19124	5.37571	5.30789		0.832534	0.987977	0.893728	0.43418	0.999978		0.779749	0.936759	0.854253	0.258602	0.695436
385	FBgn0042129	CG18806	2L	1586		39	58	53	39	195	35	52	54		1.31661	1.15672	1.59107	1.15405	6.70382	1.31533	1.01578	0.989271		1.07397	0.256293	0.461042	0.370611	0.999978		2.92953	0.710589	1.79431	0.607712	0.865759
386	FBgn0028850	CG15260	2L	814		0	0	3	0	0	0	0	2		0	0	0.175474	0	0	0	0	0.0713888		Inf	Inf	Inf	NA	NA		NA	0.396305	0.396363	NA	NA
387	FBgn0001978	CG3647	2L	4144		899	1719	1024	1140	869	838	1702	1729		11.6154	13.1207	11.7651	12.9106	11.4338	12.0529	12.7245	12.1227		0.971262	1.08047	1.01376	0.90438	0.999978		0.871165	0.980465	0.928554	0.572069	0.846473
388	FBgn0003715	CG16778	2R	4685		1044	1555	1053	1006	841	815	1481	1705		11.9313	10.4984	10.7012	10.0774	9.78763	10.3685	9.79368	10.574		0.896492	1.0327	0.949915	0.724687	0.999978		0.819054	0.954411	0.886471	0.370945	0.747074
389	FBgn0037429	CG15189	3R	1136		0	2	8	12	5	3	18	12		0	0.055687	0.335295	0.495752	0.239984	0.157403	0.490902	0.306922		15.229	2.04845	3.69651	0.0101636	0.575196		6.87479	0.934424	1.3087	0.326312	0.727458
390	FBgn0036233	CG6947	3L	4204		0	0	0	0	0	0	0	0		0	0	0	0	0	0	0	0		NA	NA	NA	NA	NA		NA	NA	NA	NA	NA
391	FBgn0003483	CG3158	3R	4661		36	98	85	50	11	8	16	11		0.413541	0.665042	0.868271	0.503446	0.128678	0.102301	0.106351	0.0685707		1.24862	0.772439	1.15792	0.964936	0.999978		0.197975	0.123877	0.157647	1.13774e-08	1.68182e-06
392	FBgn0261586	CG42696	2L	386		0	0	0	0	0	0	0	0		0	0	0	0	0	0	0	0		NA	NA	NA	NA	NA		NA	NA	NA	NA	NA
393	FBgn0051525	CG31525	3R	1171		4	3	2	0	1	2	3	6		0.182894	0.0810339	0.0813183	0	0.0465623	0.101799	0.0793715	0.148874		0.293475	1.57391	0.719418	0.702109	0.999978		0.505832	2.72481	1.01038	0.856249	0.958779
394	FBgn0031988	CG8668	2L	2866		1484	2629	1709	1784	1381	1233	2456	2690		27.7238	29.0146	28.391	29.2133	26.2729	25.6422	26.5493	27.271		0.986654	1.05942	1.01137	0.914081	0.999978		0.837403	0.909775	0.876777	0.311076	0.717962
395	FBgn0010417	CG32211	3L	2057		799	1476	929	1091	885	909	1660	1639		20.7974	22.6963	21.5029	24.8916	23.4585	26.3389	25.002	23.151		1.03772	0.987283	1.00331	0.977569	0.999978		1.04993	1.01065	1.03454	0.797561	0.940198
396	FBgn0033192	CG2105	2R	4822		1323	662	761	631	229	387	994	999		14.6902	4.34243	7.51403	6.14135	2.5894	4.78357	6.38645	6.01954		0.678502	1.71605	0.937463	0.886525	0.999978		0.345417	0.884011	0.564285	0.210416	0.681527
397	FBgn0085253	CG34224	2R	453		0	0	0	1	0	0	0	0		0	0	0	0.103601	0	0	0	0		Inf	NA	Inf	NA	NA		NA	0	0	NA	NA
398	FBgn0004516	CG14994	3L	3370		47172	78791	56808	57936	35407	37161	70055	81345		749.463	739.519	802.592	806.827	572.862	657.243	644.035	701.335		1.04892	1.11756	1.06879	0.575929	0.999978		0.755647	0.81406	0.788714	0.0597066	0.52303
399	FBgn0000588	CG14941	2L	1676		67	18	24	9	16	14	36	40		2.14041	0.339704	0.681793	0.252017	0.520519	0.497878	0.665471	0.693443		0.352971	1.36378	0.618813	0.612231	0.999978		0.361281	1.4141	0.63693	0.655542	0.88679
400	FBgn0032899	CG9338	2L	677		354	801	497	523	693	423	789	697		27.9969	37.4237	34.9529	36.2556	55.813	37.2409	36.1068	29.9136		1.06409	0.724903	0.865328	0.31351	0.999978		1.30727	0.902334	1.1042	0.534061	0.8283
401	FBgn0037186	CG11241	3L	2007		294	572	342	343	391	345	494	528		7.84324	9.01469	8.11324	8.02063	10.6223	10.2457	7.6257	7.64383		0.932198	0.747682	0.827011	0.181295	0.999978		1.13567	0.921438	1.03741	0.851965	0.956769
402	FBgn0085300	CG34271	3L	441		0	0	0	0	0	0	0	0		0	0	0	0	0	0	0	0		NA	NA	NA	NA	NA		NA	NA	NA	NA	NA
403	FBgn0035011	CG13589	2R	525		0	0	0	0	1	0	0	0		0	0	0	0	0.103856	0	0	0		NA	0	0	NA	NA		Inf	NA	Inf	NA	NA
404	FBgn0052068	CG32068	3L	687		328	873	461	409	704	486	952	832		25.5631	40.1939	31.9492	27.9401	55.8736	42.1646	42.9319	35.1877		0.893777	0.813854	0.842172	0.219514	0.999978		1.37707	1.26899	1.33147	0.0396416	0.429702
405	FBgn0026433	CG9201	X	3624		258	463	353	385	280	236	503	561		3.81177	4.04106	4.63769	4.9858	4.2127	3.88144	4.30012	4.49779		1.19133	1.11103	1.14258	0.355236	0.999978		0.943319	0.890332	0.918461	0.560651	0.839956
406	FBgn0036142	CG7616	3L	2339		123	297	163	181	202	140	324	297		2.8156	4.01632	3.31797	3.6317	4.70882	3.56752	4.29156	3.68936		0.996009	0.985144	0.983406	0.900145	0.999978		1.11612	1.11789	1.12136	0.465636	0.790431
407	FBgn0085479	CG34450	X	1306		4	5	4	1	0	2	4	4		0.163988	0.121096	0.145825	0.0359351	0	0.0912758	0.0948893	0.0889901		0.614281	2.04728	0.931504	0.937998	0.999978		0.293947	0.982182	0.556788	0.473325	0.794272
408	FBgn0014368	CG32077	3L	572		35	45	37	26	11	10	44	34		3.27618	2.48839	3.07979	2.13324	1.04855	1.04201	2.38318	1.72706		0.872007	2.00545	1.14505	0.385616	0.999978		0.329133	0.76643	0.533779	0.0201265	0.300984
409	FBgn0035359	CG1143	3L	1062		22	52	30	37	49	40	110	66		1.10916	1.54875	1.34497	1.63508	2.51572	2.24494	3.20899	1.80569		1.09727	1.07338	1.07645	0.758241	0.999978		1.65095	1.63679	1.65056	0.0278547	0.365375
410	FBgn0051715	CG31715	2L	575		519	1579	971	951	1195	823	1780	1696		48.3276	86.8594	80.402	77.6202	113.316	85.3102	95.9075	85.7004		1.15067	0.934282	1.01874	0.835497	0.999978		1.36166	1.11853	1.23683	0.107873	0.621889
411	FBgn0025815	CG4039	X	2784		27	70	84	85	82	80	185	189		0.519266	0.7953	1.43657	1.43289	1.60596	1.71273	2.05875	1.9725		2.14082	1.2406	1.49848	0.0136049	0.691033		2.33514	1.36766	1.68485	0.00253842	0.0726253
412	FBgn0030556	CG1810	X	2240		1299	2866	1732	2074	1619	1491	3056	3177		31.0497	40.4698	36.8142	43.4533	39.4085	39.6733	42.2674	41.2092		1.09654	1.07833	1.07837	0.561019	0.999978		1.01811	1.01285	1.01949	0.882145	0.968679
413	FBgn0033712	CG13163	2R	1159		206	308	238	253	181	190	360	414		9.51655	8.40562	9.77707	10.2447	8.51503	9.771	9.6232	10.3787		1.08121	1.11763	1.08922	0.556055	0.999978		0.930494	0.972929	0.956578	0.769877	0.933486
414	FBgn0036843	CG6812	3L	2053		2453	5682	3649	3700	3423	2751	5558	6009		63.9741	87.5416	84.6253	84.5814	90.9094	79.8676	83.8745	85.0429		1.09235	1.01099	1.04256	0.744984	0.999978		1.03826	0.971982	1.00779	0.948303	0.989944
415	FBgn0033572	CG12943	2R	1546		1	1	0	1	1	1	0	2		0.0346327	0.0204594	0	0.0303565	0.0352681	0.0385531	0	0.0375877		0.528469	0.525556	0.519142	NA	NA		1.20907	1.21688	1.21766	NA	NA
416	FBgn0034093	CG15706	2R	2468		378	802	432	424	425	416	615	825		8.20054	10.2785	8.33401	8.06274	9.38933	10.0466	7.72023	9.71256		0.866088	0.91735	0.883734	0.370154	0.999978		0.967782	1.03564	1.00308	0.972762	0.995733
417	FBgn0028936	CG16873	2L	1314		72	219	107	85	135	72	109	104		2.93382	5.27171	3.87707	3.03589	5.60182	3.26592	2.56999	2.29965		0.82929	0.561481	0.690064	0.0686269	0.999978		1.00004	0.685279	0.861305	0.385281	0.753572
418	FBgn0029873	CG3918	X	1799		393	889	551	664	666	518	1129	1148		11.6965	15.6305	14.5826	17.322	20.1852	17.162	19.443	18.5411		1.14139	1.0393	1.07633	0.571472	0.999978		1.25789	1.15944	1.21053	0.156485	0.664882
419	FBgn0039870	CG1896	3R	830		222	592	378	367	433	279	624	593		14.3209	22.5604	21.6835	20.7515	28.4447	20.0353	23.292	20.7588		1.12919	0.928616	1.01197	0.921014	0.999978		1.21367	1.0103	1.11058	0.463532	0.789208
420	FBgn0030245	CG1637	X	2205		2666	5644	4177	4406	4122	3224	7831	7030		64.7362	80.9619	90.1927	93.7773	101.927	87.1476	110.029	92.6342		1.23242	1.09459	1.1489	0.266677	0.999978		1.19237	1.07218	1.13098	0.321642	0.723501
421	FBgn0014949	CG5264	3R	477		0	0	0	0	1	0	4	1		0	0	0	0	0.114307	0	0.259802	0.0609125		NA	2.86243	2.89392	NA	NA		Inf	Inf	Inf	NA	NA
422	FBgn0000416	CG12070	3R	3451		8420	14178	8976	9361	7997	7163	13592	13547		130.636	129.949	123.838	127.303	126.349	123.714	122.022	114.057		0.935446	0.964284	0.941173	0.639423	0.999978		0.877077	0.915128	0.899243	0.406218	0.765372
423	FBgn0004868	CG4422	2L	2480		6652	12116	8132	8228	7326	6648	12665	12843		143.614	154.529	156.121	155.706	161.067	159.775	158.217	150.466		1.01711	0.982754	0.991928	0.948386	0.999978		0.985712	0.963676	0.97882	0.865983	0.962018
424	FBgn0031562	CG3604	2L	631		24	47	37	58	34	25	32	21		2.03647	2.35598	2.79182	4.31381	2.93792	2.36145	1.57116	0.966974		1.57606	0.488395	0.993027	0.644987	0.999978		1.10582	0.347696	0.647465	0.0573304	0.513613
425	FBgn0036257	CG6811	3L	2235		2279	3595	2197	2423	1928	2092	3739	3940		54.5962	50.8773	46.8024	50.8789	47.0349	55.7896	51.8297	51.2205		0.897499	1.02345	0.948806	0.692734	0.999978		0.890522	1.02729	0.959027	0.757174	0.928648
426	FBgn0037126	CG14567	3L	826		11	29	10	5	17	8	11	17		0.713031	1.1105	0.576415	0.284087	1.12217	0.57727	0.412585	0.59799		0.462935	0.609711	0.527696	0.0888748	0.999978		0.858657	1.14273	0.95105	0.964441	0.993982
427	FBgn0039930	CG11077	4	696		441	1133	880	876	775	592	1510	1381		33.9254	51.49	60.1989	59.0686	60.7133	50.6969	67.2153	57.6513		1.36917	1.14471	1.23725	0.105976	0.999978		1.20438	1.01889	1.10197	0.433083	0.77474
428	FBgn0038929	CG13408	3R	1189		520	1306	835	924	1001	758	1649	1400		23.4162	34.7427	33.4364	36.4714	45.9032	37.9976	42.9674	34.2114		1.17803	0.93918	1.034	0.752244	0.999978		1.33121	1.07448	1.19791	0.171576	0.673051
429	FBgn0038069	CG11608	3R	1293		0	0	0	0	0	0	0	0		0	0	0	0	0	0	0	0		NA	NA	NA	NA	NA		NA	NA	NA	NA	NA
430	FBgn0039078	CG4374	3R	3951		56	117	47	52	23	34	72	64		0.758886	0.936658	0.566378	0.617672	0.317404	0.512909	0.56458	0.47065		0.681386	1.27114	0.857512	0.662224	0.999978		0.451528	0.851025	0.614821	0.0302999	0.381754
431	FBgn0030105	CG15369	X	423		3	6	15	7	1	0	1	4		0.379731	0.448656	1.68836	0.77664	0.128899	0	0.073242	0.274754		2.89996	2.78913	2.85953	0.131357	0.999978		0.141134	0.137618	0.138794	0.00504695	0.121485
432	FBgn0011829	CG14396	2L	5075		175	249	191	175	136	163	296	330		1.84628	1.55191	1.7919	1.61832	1.46115	1.91435	1.80699	1.88931		0.97007	1.11832	1.03176	0.821053	0.999978		0.90543	1.05517	0.983077	0.920597	0.982823
433	FBgn0030200	CG2885	X	735		2	0	0	0	2	0	1	2		0.145693	0	0	0	0.148366	0	0.0421515	0.0790619		0	0.841625	0.395197	NA	NA		0.872886	Inf	1.62161	NA	NA
434	FBgn0261991	CG16849	2L	438		2	0	3	0	1	0	1	1		0.244485	0	0.326109	0	0.124485	0	0.0707337	0.0663362		1.2343	1.13031	1.1978	NA	NA		0.436443	0.407361	0.422366	NA	NA
435	FBgn0003977	CG3496	2R	5695		604	808	523	661	391	475	891	930		5.67857	4.48766	4.37243	5.44715	3.74347	4.97129	4.84713	4.74476		0.932364	1.12362	1.00712	0.910413	0.999978		0.780173	0.951448	0.866241	0.294598	0.713662
436	FBgn0000147	CG3068	3R	1573		37	141	88	98	115	107	236	214		1.25941	2.83526	2.6636	2.92388	3.98621	4.05437	4.64819	3.95284		1.34995	1.09195	1.17471	0.318464	0.999978		1.83314	1.49843	1.64787	0.00413483	0.104093
437	FBgn0036806	CG4120	3L	1618		72	126	60	68	102	79	173	151		2.38259	2.46317	1.76558	1.97239	3.43726	2.91016	3.31259	2.71158		0.749442	0.969069	0.863966	0.368841	0.999978		1.19738	1.5687	1.36111	0.0762561	0.557814
438	FBgn0033717	CG8839	2R	2139		832	1722	1083	1209	1154	1081	1986	2178		20.8261	25.4639	24.1064	26.5263	29.4162	30.122	28.7653	29.585		1.06703	1.00141	1.02309	0.851475	0.999978		1.18238	1.12233	1.15631	0.268176	0.696807
439	FBgn0035168	CG13889	3L	6099		30	64	41	39	25	15	45	44		0.263365	0.331913	0.320067	0.300101	0.223497	0.146589	0.228588	0.209613		1.01702	1.21047	1.07888	0.721192	0.999978		0.570437	0.687697	0.631593	0.0635172	0.528448
440	FBgn0038311	CG14864	3R	1746		17	68	46	28	321	374	615	672		0.521315	1.23188	1.25438	0.75262	10.0242	12.7672	10.9127	11.1828		1.13353	0.990035	0.995722	0.907854	0.999978		12.1661	10.7075	11.435	0	0
441	FBgn0036398	CG9007	3L	12640		5569	6458	4096	3733	3118	3446	5492	6779		23.5899	16.1604	15.4287	13.8603	13.4499	16.2494	13.4612	15.5827		0.708805	0.999452	0.819283	0.278295	0.999978		0.67709	0.965589	0.799577	0.213772	0.681527
442	FBgn0031489	CG17224	2L	1366		201	431	213	235	269	217	487	383		7.87845	9.97996	7.42411	8.07382	10.7372	9.46843	11.0453	8.14653		0.847296	0.969217	0.903424	0.469586	0.999978		1.04013	1.205	1.11989	0.427687	0.773162
443	FBgn0053826	CG33826	2L	569		0	4	1	1	4	3	3	6		0	0.222357	0.0836764	0.0824802	0.3833	0.314252	0.163346	0.306382		0.762495	0.690553	0.703651	0.639953	0.999978		3.02628	2.75649	2.91506	0.228557	0.683791
444	FBgn0042179	CG18869	3L	1940		0	5	2	1	2	1	3	4		0	0.0815212	0.0490844	0.0241914	0.0562107	0.0307232	0.0479093	0.0599077		0.917081	1.27049	1.0906	0.977143	0.999978		1.02627	1.4312	1.22108	0.863165	0.961235
445	FBgn0016036	CG14827	3L	996		2	8	2	1	2	2	3	2		0.107514	0.254058	0.0956062	0.0471197	0.109487	0.119685	0.0933173	0.0583439		0.39085	0.674362	0.49349	0.398583	0.999978		0.592611	1.03184	0.717733	0.736452	0.923743
446	FBgn0005593	CG4897	2L	894		8285	25126	15865	17932	19218	13348	31068	27691		496.193	888.972	844.925	941.354	1172.09	889.913	1076.65	899.965		1.26939	0.979159	1.09318	0.430562	0.999978		1.37957	1.07714	1.21586	0.117367	0.628788
447	FBgn0016119	CG4412	3R	616		4439	13654	9772	11157	10226	7136	19525	16337		385.834	701.103	755.298	850.019	905.141	690.467	981.998	770.577		1.45427	1.12156	1.25345	0.0745787	0.999978		1.36095	1.06257	1.18948	0.157742	0.666218
448	FBgn0003382	CG13209	2R	5748		1	1	0	0	0	0	1	0		0.00931491	0.00550282	0	0	0	0	0.00538994	0		0	Inf	0.335264	NA	NA		0	Inf	0.335264	NA	NA
449	FBgn0037744	CG8417	3R	1432		894	2333	1481	1484	1630	1234	2671	2372		33.4264	51.5317	49.2411	48.6354	62.0634	51.3619	57.7871	48.1278		1.13007	0.953599	1.02511	0.821528	0.999978		1.23319	1.05307	1.14262	0.304435	0.715648
450	FBgn0004588	CG16931	3L	418		0	4	0	0	0	0	0	0		0	0.302682	0	0	0	0	0	0		0	NA	0	NA	NA		0	NA	0	NA	NA
451	FBgn0086681	CG31801	2L	1643		9	13	8	10	15	10	36	25		0.293292	0.25027	0.231829	0.285643	0.497788	0.36277	0.678837	0.442107		0.920638	1.32896	1.15676	0.749149	0.999978		1.43851	2.1078	1.76487	0.114657	0.625784
452	FBgn0032725	CG10679	2L	479		363	991	668	667	780	578	1374	1083		40.5758	65.4396	66.3982	65.351	88.7872	71.9219	88.8693	65.6928		1.2203	0.981605	1.07365	0.546345	0.999978		1.40166	1.14131	1.26428	0.0787357	0.566599
453	FBgn0262647	CG4738	2L	4745		368	622	393	453	345	325	702	788		4.15248	4.14626	3.94341	4.48047	3.96437	4.0824	4.58354	4.82519		0.985367	1.19487	1.07514	0.59661	0.999978		0.886594	1.08789	0.989981	0.928962	0.984193
454	FBgn0010504	CG11546	2R	2045		184	163	140	156	92	111	259	246		4.81748	2.52114	3.25949	3.58008	2.45293	3.23518	3.9238	3.49516		0.891174	1.33088	1.06338	0.712077	0.999978		0.698133	1.05601	0.869805	0.513055	0.816047
455	FBgn0027507	CG1344	2R	2258		820	1284	774	806	623	608	1079	1292		19.444	17.9864	16.3205	16.7522	15.0437	16.049	14.8046	16.6251		0.856109	1.03324	0.924602	0.602862	0.999978		0.758157	0.925565	0.838444	0.198336	0.681408
456	FBgn0030206	CG2889	X	2173		406	808	698	875	495	495	1346	1600		10.0037	11.7613	15.2936	18.8978	12.4204	13.5773	19.1905	21.3937		1.53105	1.5955	1.5516	0.00119736	0.126657		1.09736	1.1565	1.13739	0.359897	0.743658
457	FBgn0011659	CG11482	2R	2310		86	161	118	153	129	94	253	214		1.99334	2.20453	2.43212	3.10843	3.04487	2.42541	3.3932	2.6917		1.28443	1.13578	1.19463	0.276392	0.999978		1.19288	1.06924	1.1285	0.451307	0.783635
458	FBgn0263353	CG11000	3R	6816		15404	15824	11017	10870	7955	8837	16247	17634		121.004	73.4326	76.9572	74.8448	63.6358	77.2759	73.8489	75.1702		0.748964	1.08007	0.872779	0.554608	0.999978		0.654783	0.955749	0.786464	0.237566	0.68685
459	FBgn0040658	CG13516	2R	1008		6	8	3	6	9	8	21	11		0.318703	0.251034	0.141702	0.279353	0.486825	0.47304	0.645445	0.317071		0.713372	1.02094	0.895305	0.764381	0.999978		1.53026	2.22511	1.82619	0.177013	0.676436
460	FBgn0029925	CG3040	X	1087		585	1645	898	1074	1253	882	1867	1529		28.8152	47.8673	39.3335	46.37	62.8511	48.3624	53.2127	40.8698		1.09825	0.863707	0.956945	0.794205	0.999978		1.34161	1.0685	1.20418	0.172397	0.673876
461	FBgn0026573	CG8290	2R	4563		1533	2405	1619	1505	1423	1154	2346	2484		17.9882	16.6712	16.8932	15.4792	17.0038	15.0738	15.9286	15.8171		0.904999	1.0114	0.946359	0.690474	0.999978		0.843787	0.954565	0.899905	0.42635	0.772679
462	FBgn0050067	CG30067	2R	728		0	0	0	0	0	0	0	0		0	0	0	0	0	0	0	0		NA	NA	NA	NA	NA		NA	NA	NA	NA	NA
463	FBgn0005613	CG8404	2R	3654		82	60	41	39	31	23	39	69		1.20155	0.51938	0.534233	0.500908	0.462577	0.37517	0.330671	0.548662		0.572846	1.07578	0.719494	0.500288	0.999978		0.435252	0.827964	0.579746	0.182549	0.678067
464	FBgn0038928	CG12297	3R	1127		94	208	145	143	127	93	182	199		4.4658	5.8377	6.12575	5.95489	6.14428	4.91845	5.0032	5.13043		1.14559	0.936547	1.03308	0.877174	0.999978		0.987281	0.816699	0.900255	0.517807	0.818074
465	FBgn0262813	CG43184	3L	246		5	13	11	6	4	5	10	12		1.08825	1.67152	2.12899	1.14466	0.886576	1.21144	1.2594	1.41733		1.16334	1.30332	1.211	0.686114	0.999978		0.704291	0.79526	0.755756	0.541313	0.831681
466	FBgn0022935	CG10269	3L	3241		774	1330	822	960	669	757	1322	1428		12.7867	12.98	12.0756	13.9013	11.2548	13.9215	12.6373	12.8019		0.979042	1.0319	0.9951	0.979498	0.999978		0.894803	0.953789	0.92785	0.574281	0.847493
467	FBgn0001256	CG10717	3L	1230		88	76	118	68	35	20	53	58		3.83066	1.95439	4.56764	2.59457	1.55151	0.969156	1.33497	1.37009		1.18304	1.09787	1.14878	0.705316	0.999978		0.390447	0.367294	0.379661	0.00484997	0.117727
468	FBgn0085237	CG34208	2R	380		79	275	149	226	65	44	63	49		11.1311	22.8903	18.6689	27.9117	9.32655	6.90141	5.13638	3.7466		1.35193	0.558775	1.09474	0.629656	0.999978		0.443471	0.185689	0.297253	8.38268e-06	0.000685477
469	FBgn0035537	CG11342	3L	965		47	163	99	104	117	79	153	132		2.60775	5.34272	4.88454	5.05787	6.61073	4.87942	4.91207	3.9744		1.23463	0.789914	0.972107	0.862132	0.999978		1.34351	0.869824	1.08717	0.687615	0.903087
470	FBgn0025140	CG6375	3R	2324		316	570	383	428	384	341	720	689		7.28026	7.75785	7.84654	8.6431	9.0092	8.74555	9.59835	8.61406		1.06611	1.04753	1.04821	0.734647	0.999978		1.08102	1.07528	1.08269	0.568857	0.844559
471	FBgn0031031	CG14218	X	1279		0	0	0	1	0	1	2	1		0	0	0	0.0366937	0	0.0466013	0.0484462	0.0227172		Inf	1.54653	2.33628	NA	NA		Inf	1.89322	3.14454	NA	NA
472	FBgn0038412	CG6898	3R	2008		10	11	3	8	6	7	20	23		0.266644	0.173273	0.0711333	0.186977	0.162922	0.20778	0.308579	0.332804		0.563826	1.76737	1.07795	0.937923	0.999978		0.762876	2.42462	1.36222	0.439697	0.777843
473	FBgn0033428	CG1818	2R	1267		851	2688	1605	1859	1746	1192	3031	2730		35.9624	67.105	60.3134	68.8596	75.1378	56.0749	74.1156	62.6052		1.2348	1.06444	1.13429	0.357117	0.999978		1.18087	1.03038	1.10221	0.469902	0.79248
474	FBgn0031164	CG1724	X	843		5	3	7	6	2	4	4	5		0.317569	0.112563	0.395354	0.33403	0.129358	0.282814	0.147005	0.172332		1.60874	0.790762	1.21559	0.793766	0.999978		0.858204	0.426275	0.596599	0.410373	0.766767
475	FBgn0023178	CG6496	3R	680		2214	7505	5574	4334	7759	4101	10653	7974		174.327	349.095	390.277	299.118	622.14	359.459	485.359	340.716		1.29961	0.859411	1.01439	0.825258	0.999978		1.7399	1.16495	1.42158	0.111698	0.624376
476	FBgn0037083	CG5656	3L	1784		5	3	6	3	3	2	2	8		0.150062	0.0531899	0.16013	0.0789202	0.091689	0.0668196	0.0347325	0.130293		1.1157	1.07101	1.08706	0.871744	0.999978		0.693918	0.673036	0.68582	0.589081	0.854353
477	FBgn0014466	CG15351	X	1132		62	51	22	31	91	86	182	119		2.93252	1.42504	0.925319	1.28522	4.38315	4.52815	4.9811	3.0544		0.484321	0.918907	0.762959	0.106298	0.999978		1.83604	3.53752	2.39881	6.06934e-05	0.00364477
478	FBgn0052038	CG32038	3L	713		918	2335	1490	1699	1720	1240	2657	2336		68.9364	103.586	99.4975	111.832	131.532	103.658	115.452	95.1937		1.20086	0.914712	1.03346	0.765511	0.999978		1.258	0.970255	1.10625	0.430414	0.773364
479	FBgn0035770	CG8588	3L	2626		702	1445	720	739	930	771	1655	1444		14.3132	17.4051	13.0543	13.2072	19.3099	17.4996	19.5256	15.9771		0.807569	0.984648	0.893068	0.358853	0.999978		1.06588	1.3156	1.18156	0.192881	0.67906
480	FBgn0039417	CG6073	3R	1561		238	570	339	377	394	337	603	617		8.16337	11.5498	10.3398	11.3344	13.7621	12.8675	11.9678	11.4844		1.07633	0.899756	0.970527	0.854098	0.999978		1.24592	1.05359	1.15142	0.3275	0.727458
481	FBgn0040299	CG6976	2L	6565		55	74	78	60	51	39	150	134		0.448563	0.356533	0.565686	0.428922	0.423571	0.354078	0.707876	0.593055		1.19255	1.70841	1.42506	0.0708295	0.999978		0.876732	1.27214	1.09513	0.701343	0.908388
482	FBgn0039066	CG6755	3R	2888		1198	1726	1128	1098	758	871	1508	1877		22.2103	18.9037	18.5963	17.843	14.3108	17.9759	16.1772	18.8839		0.857007	1.10977	0.954113	0.798576	0.999978		0.715864	0.937064	0.820841	0.140682	0.652694
483	FBgn0004852	CG7978	3L	5321		3589	4623	3082	3129	2231	2486	4111	4905		36.114	27.481	27.5775	27.5978	22.8611	27.8469	23.9362	26.7837		0.836692	1.02204	0.906537	0.498713	0.999978		0.724591	0.895245	0.805461	0.0999779	0.60912
484	FBgn0000259	CG15224	X	3118		2940	3337	2321	2278	1301	1770	3070	3953		50.4855	33.8519	35.4417	34.2878	22.7506	33.835	30.5044	36.8362		0.794967	1.2159	0.945748	0.885681	0.999978		0.608458	0.940629	0.757984	0.135453	0.646431
485	FBgn0028519	CG4500	2L	2197		3	6	5	7	4	4	10	29		0.0731117	0.0863821	0.108357	0.149531	0.0992707	0.108517	0.141017	0.383524		1.57607	2.59111	2.11023	0.159777	0.999978		1.19703	1.98626	1.68247	0.34896	0.738065
486	FBgn0032246	CG5168	2L	1642		1399	3339	1968	2072	2356	1839	3412	3379		45.6184	64.3199	57.0647	59.2214	78.2336	66.754	64.3778	59.7915		1.03537	0.875016	0.940111	0.656848	0.999978		1.21557	1.03951	1.13104	0.35089	0.738863
487	FBgn0085271	CG34242	3L	366		177	522	419	375	530	341	754	647		25.8933	45.112	54.5065	48.0853	78.9561	55.5318	63.825	51.3627		1.42126	0.87486	1.06599	0.500931	0.999978		1.75325	1.09226	1.37227	0.0240942	0.336326
488	FBgn0030409	CG15728	X	1250		19	54	37	33	36	20	44	37		0.81384	1.36643	1.40931	1.23898	1.5703	0.953649	1.09054	0.860036		1.19383	0.789598	0.977386	0.859448	0.999978		1.06965	0.716484	0.881763	0.578491	0.849608
489	FBgn0263083	CG43351	2R	219		7	28	19	12	27	12	27	28		1.71139	4.04405	4.13071	2.57157	6.72219	3.26592	3.81962	3.71483		1.15309	0.77195	0.912495	0.771388	0.999978		1.6148	1.0933	1.34102	0.393868	0.759167
490	FBgn0026754	CG8652	2R	1458		0	0	1	0	0	0	0	0		0	0	0.0326556	0	0	0	0	0		Inf	NA	Inf	NA	NA		NA	0	0	NA	NA
491	FBgn0038725	CG6184	3R	3575		2329	4703	2945	3488	2382	2201	4704	4713		34.881	41.6103	39.2215	45.7891	36.3293	36.6955	40.7654	38.3042		1.08353	1.10589	1.08476	0.522304	0.999978		0.876973	0.905742	0.895538	0.387374	0.754976
492	FBgn0000084	CG9579	X	1249		4438	12395	6777	7279	10900	8162	14345	13171		190.248	313.896	258.339	273.509	475.834	389.496	355.827	306.395		1.03647	0.781677	0.873862	0.375888	0.999978		1.5881	1.21198	1.40326	0.00953385	0.193872
493	FBgn0030543	CG11585	X	1165		1	2	0	2	0	1	1	0		0.0459589	0.0543008	0	0.0805686	0	0.0511615	0.0265934	0		0.78354	0.522884	0.688756	NA	NA		0.47437	0.321195	0.410576	NA	NA
494	FBgn0033973	CG12855	2R	2061		1063	2079	1250	1513	1408	1214	2242	2643		27.6154	31.9065	28.8767	34.4527	37.2491	35.1083	33.7022	37.2601		1.03651	1.00269	1.0103	0.934223	0.999978		1.11527	1.09166	1.10785	0.432339	0.774288
495	FBgn0039851	CG12063	3R	3383		1	0	1	1	0	0	0	1		0.0158268	0	0.0140739	0.0138727	0	0	0	0.00858861		1.63456	Inf	2.09763	NA	NA		0	0.300684	0.185756	NA	NA
496	FBgn0036232	CG14125	3L	860		30	32	2	3	3	6	1	3		1.86775	1.17694	0.110725	0.163714	0.190201	0.415836	0.0360248	0.101356		0.0865501	0.232326	0.107579	0.000101426	0.0162422		0.180618	0.488942	0.206129	0.00856718	0.180255
497	FBgn0020644	CG32400	3L	413		0	0	0	0	0	0	0	0		0	0	0	0	0	0	0	0		NA	NA	NA	NA	NA		NA	NA	NA	NA	NA
498	FBgn0033154	CG1850	2R	2385		1	1	0	0	3	3	3	8		0.0224495	0.0132622	0	0	0.0685842	0.0749724	0.0389703	0.09746		0	0.975131	0.760024	0.525215	0.999978		3.62722	Inf	7.1857	0.0381489	0.421318
499	FBgn0039623	CG1951	3R	3213		1530	2228	1563	1473	1233	1202	2169	2422		25.4963	21.9334	23.1613	21.5156	20.9239	22.2978	20.9146	21.9022		0.911059	1.01222	0.949007	0.709741	0.999978		0.830111	0.933032	0.882743	0.345539	0.735125
500	FBgn0085454	CG34425	3R	1653		8	1	3	0	0	3	3	1		0.259127	0.019135	0.08641	0	0	0.108173	0.0562275	0.0175773		0.289202	0.689803	0.389297	0.464836	0.999978		0.343918	0.825779	0.454893	0.568733	0.844559
501	FBgn0017430	CG5994	3L	1222		616	1405	815	877	803	707	1328	1385		26.9901	36.367	31.7542	33.6814	35.8291	34.4839	33.6688	32.9309		1.00987	0.967731	0.980573	0.880283	0.999978		1.02245	0.991008	1.0108	0.939794	0.9882
502	FBgn0004034	CG3757	X	2038		52	41	20	22	100	98	48	42		1.36614	0.636329	0.467241	0.506618	2.67539	2.8661	0.729688	0.598783		0.46388	0.244641	0.304999	4.56948e-07	0.00014635		2.48267	1.32773	2.13326	0.00317151	0.0850407
503	FBgn0030373	CG12721	X	819		0	0	4	9	0	4	9	11		0	0	0.232537	0.515728	0	0.291102	0.340454	0.390242		Inf	2.55357	5.15642	0.0102981	0.575196		Inf	0.952671	1.33513	0.328939	0.727458
504	FBgn0038054	CG5509	3R	733		6	9	5	3	1	1	3	9		0.438271	0.388366	0.324774	0.192079	0.0743853	0.0813139	0.1268	0.356749		0.60512	3.18817	0.976142	0.78102	0.999978		0.171737	0.911985	0.450071	0.230137	0.684023
505	FBgn0036260	CG5638	3L	4018		1222	1626	1192	1145	919	822	1568	1546		16.2838	12.8001	14.1248	13.3739	12.4709	12.1936	12.0903	11.1795		0.912502	0.963598	0.926983	0.58552	0.999978		0.770266	0.82363	0.799199	0.091321	0.586406
506	FBgn0026385	CG13206	2R	1239		0	0	0	0	1	0	0	0		0	0	0	0	0.0440068	0	0	0		NA	0	0	NA	NA		Inf	NA	Inf	NA	NA
507	FBgn0036382	CG13737	3L	811		43	60	47	71	45	46	89	91		2.83886	2.34009	2.75926	4.10865	3.0254	3.38069	3.39993	3.26021		1.28141	1.0617	1.15421	0.472826	0.999978		1.12583	0.944883	1.02955	0.863222	0.961235
508	FBgn0036892	CG8798	3L	3764		1953	3233	2110	2220	1763	1671	3335	3754		27.781	27.168	26.69	27.6799	25.5384	26.4604	27.4503	28.9781		0.959996	1.10896	1.02069	0.858409	0.999978		0.864814	1.01069	0.93977	0.627192	0.875275
509	FBgn0036925	CG17736	3L	1933		0	2	14	1	0	2	20	1		0	0.0327266	0.344835	0.024279	0	0.061669	0.320552	0.0150312		11.5052	5.47922	7.54579	0.105099	0.999978		1.84242	0.87781	0.959622	0.909828	0.977452
510	FBgn0034903	CG9850	2R	5257		68	62	44	36	32	33	80	69		0.692575	0.373041	0.398502	0.321386	0.331897	0.374149	0.471468	0.381361		0.646338	1.23238	0.85976	0.638227	0.999978		0.596624	1.15226	0.817042	0.490547	0.803182
511	FBgn0051464	CG31464	3R	699		0	0	0	0	4	3	0	2		0	0	0	0	0.312014	0.255807	0	0.0831338		NA	0.151229	0.149697	NA	NA		Inf	Inf	Inf	NA	NA
512	FBgn0039993	CG17691	U	1244		2167	4857	3535	2957	3497	2689	4613	4775		93.2683	123.495	135.296	111.556	153.273	128.837	114.885	111.526		1.113	0.820218	0.945855	0.679166	0.999978		1.19749	0.89255	1.04193	0.773917	0.933486
513	FBgn0052736	CG32736	X	630		214	767	501	466	629	372	894	831		18.1873	38.5086	37.8628	34.7142	54.4379	35.1942	43.964	38.3253		1.2647	0.93835	1.06346	0.663037	0.999978		1.46967	1.10332	1.27051	0.165594	0.66897
514	FBgn0003358	CG31039	3R	903		6	16	2	5	4	2	4	9		0.355762	0.560447	0.105453	0.259863	0.241526	0.132011	0.137237	0.289587		0.391373	1.17356	0.600316	0.453832	0.999978		0.375873	1.14169	0.590873	0.455874	0.785918
515	FBgn0051686	CG31686	2L	716		1	4	1	1	0	1	0	0		0.0747795	0.176705	0.066497	0.0655464	0	0.0832445	0	0		0.519948	0	0.39048	NA	NA		0.313128	0	0.208113	NA	NA
516	FBgn0053177	CG33177	X	504		3	2	5	6	3	4	6	8		0.318703	0.125517	0.47234	0.558705	0.32455	0.47304	0.368826	0.461195		2.20649	1.06349	1.48433	0.486456	0.999978		1.60787	0.784509	1.04913	0.865466	0.961945
517	FBgn0034624	CG17974	2R	2057		1	1	0	1	3	1	4	5		0.0260292	0.0153769	0	0.0228154	0.0795203	0.0289757	0.0602457	0.0706253		0.528469	1.23634	1.02323	0.923421	0.999978		2.3495	5.61177	3.47932	0.207928	0.681527
518	FBgn0262574	CG43114	2R	253		9	16	6	7	35	7	37	48		1.90466	2.00033	1.12914	1.29849	7.5429	1.6491	4.53087	5.51246		0.60422	1.1211	0.955745	0.710236	0.999978		2.13783	4.03113	2.85483	0.0212878	0.310683
519	FBgn0038548	CG17806	3R	1584		425	665	470	377	361	345	660	606		14.3658	13.2791	14.1273	11.1699	12.4263	12.9817	12.9089	11.1158		0.886568	0.965221	0.915345	0.542276	0.999978		0.838719	0.923824	0.882368	0.380289	0.751454
520	FBgn0001105	CG10545	X	2112		2599	1814	1603	1625	789	1278	2147	3016		65.8883	27.1673	36.1372	36.1095	20.3692	36.0666	31.4948	41.4918		0.738709	1.32139	0.935503	0.946978	0.999978		0.544249	0.984249	0.733358	0.35812	0.742515
521	FBgn0038576	CG7940	3R	2299		431	884	524	623	644	511	969	1115		10.0377	12.1623	10.8519	12.7178	15.2735	13.248	13.0583	14.0916		1.03549	0.97331	0.993919	0.97217	0.999978		1.17956	1.12211	1.15516	0.288841	0.708969
522	FBgn0004404	CG1527	X	595		2610	11125	6786	7611	11403	5472	17987	12215		234.865	591.406	543.016	600.325	1044.94	548.148	936.574	596.487		1.37209	0.982467	1.11604	0.583479	0.999978		1.79737	1.30434	1.5188	0.10191	0.60912
523	FBgn0030659	CG9215	X	1943		257	627	330	406	345	321	567	582		7.082	10.207	8.08642	9.80652	9.68138	9.84693	9.04088	8.70312		1.0136	0.92813	0.961753	0.775899	0.999978		1.04283	0.96583	1.00837	0.966438	0.994115
524	FBgn0036389	CG9028	3L	3447		1020	1018	745	792	398	529	923	1338		15.8436	9.34133	10.2904	10.7832	6.29554	9.14709	8.29585	11.2782		0.802196	1.29591	0.969317	0.965186	0.999978		0.554201	0.905113	0.712504	0.132268	0.64236
525	FBgn0022936	CG7405	3L	1161		76	184	141	130	119	108	193	227		3.50491	5.01289	5.78232	5.255	5.58864	5.54447	5.15022	5.68092		1.26879	0.994526	1.10936	0.530338	0.999978		1.20629	0.955456	1.07091	0.676241	0.896316
526	FBgn0003460	CG11121	2R	3104		82	102	92	97	64	75	154	152		1.41445	1.0394	1.41118	1.4666	1.12421	1.44015	1.53709	1.42281		1.13005	1.17809	1.14353	0.435736	0.999978		0.949099	1.00129	0.981168	0.931	0.98478
527	FBgn0032915	CG12050	2L	3439		235	469	310	302	286	250	550	561		3.65874	4.31363	4.29185	4.12132	4.53445	4.33288	4.95485	4.73975		1.02852	1.1169	1.06516	0.669585	0.999978		1.02106	1.12168	1.07612	0.615617	0.87029
528	FBgn0031651	CG8849	2L	857		844	2008	1374	1643	1416	1158	2694	2446		52.7299	74.1114	76.3346	89.9743	90.0894	80.5372	97.3906	82.9278		1.28336	1.07914	1.16122	0.236648	0.999978		1.24014	1.05559	1.14157	0.290491	0.711117
529	FBgn0032376	CG14936	2L	1111		0	1	0	0	0	0	2	0		0	0.0284701	0	0	0	0	0.055772	0		0	Inf	1.92377	NA	NA		0	Inf	1.92377	NA	NA
530	FBgn0029580	CG14778	X	753		116	255	235	292	105	136	292	303		8.24819	10.7114	14.859	18.1991	7.60301	10.765	12.014	11.6916		1.70342	1.31728	1.5057	0.0108549	0.593162		0.893782	0.698434	0.774497	0.124335	0.637164
531	FBgn0000242	CG6500	X	2492		1627	1642	1057	1257	661	856	1638	2040		34.9571	20.8414	20.1949	23.6728	14.4625	20.4736	20.3641	23.7852		0.753919	1.29108	0.939803	0.915735	0.999978		0.565968	0.980585	0.746295	0.183459	0.678067
532	FBgn0062565	CG32825	X	1164		0	3	1	2	6	4	4	2		0	0.0815212	0.0409037	0.0806378	0.281054	0.204822	0.106465	0.0499231		1.52151	0.32787	0.501836	0.505143	0.999978		5.74549	1.25233	3.05445	0.246958	0.691217
533	FBgn0004168	CG16720	2R	5015		3894	5189	3426	3520	2690	2966	4900	5835		41.5739	32.7277	32.5261	32.9408	29.2464	35.2508	30.2709	33.8061		0.850392	1.01516	0.915081	0.521591	0.999978		0.789477	0.953231	0.868146	0.284173	0.706297
534	FBgn0263849	CG43710	2R	1023		1	2	5	2	0	0	1	0		0.0523383	0.0618382	0.232707	0.0917522	0	0	0.0302848	0		2.76937	Inf	2.98926	NA	NA		0	0.0902535	0.0664621	NA	NA
535	FBgn0030061	CG1785	X	1870		253	528	380	385	327	314	648	724		7.24394	8.93089	9.67514	9.66231	9.53448	10.0082	10.7358	11.2492		1.16647	1.14953	1.14821	0.328062	0.999978		1.11111	1.10704	1.11339	0.448056	0.782267
536	FBgn0051739	CG31739	2L	3879		1413	1990	1395	1435	1081	1107	2104	2369		19.5037	16.2269	17.1226	17.3618	15.1949	17.0097	16.8045	17.7448		0.932722	1.0961	0.997936	0.982206	0.999978		0.820556	0.975608	0.898859	0.416529	0.767928
537	FBgn0031987	CG12375	2L	1151		467	1222	702	841	797	628	1312	1203		21.7239	33.5814	29.0387	34.2912	37.755	32.5202	35.315	30.3679		1.12335	0.954548	1.02416	0.845876	0.999978		1.17408	1.00978	1.09196	0.511922	0.814791
538	FBgn0033672	CG8972	2R	1297		600	1467	937	1093	1004	799	1838	1637		24.7689	35.7761	34.3966	39.5496	42.207	36.7177	43.9042	36.6719		1.19622	1.04247	1.10386	0.440589	0.999978		1.20243	1.06076	1.1302	0.345258	0.735125
539	FBgn0259101	CG42249	X	1829		31	36	21	19	37	45	72	107		0.907494	0.622574	0.546665	0.487531	1.10301	1.46645	1.2196	1.69979		0.650233	1.16203	0.952487	0.642871	0.999978		1.52279	2.74992	2.01153	0.00224079	0.065909
540	FBgn0037297	CG1116	3R	1622		792	1607	1011	997	1025	834	1613	1686		26.1439	31.3377	29.6767	28.8474	34.4559	30.6467	30.8094	30.2017		0.992708	0.95768	0.967301	0.800813	0.999978		1.03971	1.01488	1.03161	0.815677	0.945702
541	FBgn0033718	CG13162	2R	5934		60	119	79	78	55	66	131	152		0.541376	0.63431	0.633862	0.616892	0.505366	0.662926	0.68395	0.744253		1.03671	1.24871	1.12839	0.516322	0.999978		0.913847	1.11191	1.01819	0.941424	0.988311
542	FBgn0052635	CG32635	X	3363		481	776	530	412	336	347	637	735		7.65797	7.29856	7.50351	5.74953	5.44758	6.14995	5.86831	6.35017		0.859132	1.07653	0.941593	0.734363	0.999978		0.708524	0.897262	0.798561	0.1112	0.624376
543	FBgn0051920	CG31920	2L	1711		11	12	30	15	6	4	9	9		0.344222	0.221837	0.834808	0.411437	0.191202	0.139341	0.162964	0.152833		2.11469	0.976574	1.70455	0.292238	0.999978		0.526734	0.246304	0.338531	0.00933759	0.190891
544	FBgn0038709	CG15025	3R	1413		5	10	8	1	1	4	4	6		0.189463	0.223852	0.269565	0.0332139	0.0385877	0.168728	0.0877038	0.123377		0.713821	1.03882	0.809706	0.781036	0.999978		0.464177	0.676979	0.554728	0.34305	0.733096
545	FBgn0027843	CG6906	3L	1835		307	525	236	275	315	303	451	471		8.95773	9.04952	6.12338	7.03329	9.35978	9.84182	7.61449	7.45778		0.709449	0.801801	0.749038	0.044103	0.999978		0.975432	1.11566	1.0378	0.744321	0.924986
546	FBgn0033810	CG4646	2R	677		227	630	401	443	549	391	911	705		17.9528	29.4343	28.2014	30.7098	44.2155	34.4236	41.6898	30.257		1.22123	0.933789	1.04016	0.691106	0.999978		1.53472	1.18834	1.35061	0.030103	0.379746
547	FBgn0002031	CG10691	2L	1324		1556	3960	2836	3163	3090	2469	5509	5143		62.9241	94.604	101.984	112.117	127.251	111.148	128.91	112.863		1.33243	1.0358	1.15069	0.234453	0.999978		1.39744	1.09932	1.23288	0.0902624	0.586397
548	FBgn0038731	CG11659	3R	1705		3	1	5	2	0	1	4	1		0.094209	0.0185515	0.139624	0.0550513	0	0.0349578	0.0726835	0.0170412		1.62269	2.59229	1.81631	0.438286	0.999978		0.276981	0.446498	0.383661	0.288145	0.708602
549	FBgn0003978	CG10728	2L	1306		207	538	355	424	291	223	503	425		8.48639	13.0299	12.942	15.2365	12.149	10.1773	11.9323	9.45519		1.28455	0.977997	1.12482	0.464435	0.999978		0.95843	0.738819	0.838958	0.230658	0.684023
550	FBgn0039562	CG5520	3R	2903		1637	3013	1857	2301	1733	1601	3086	3588		30.1924	32.8288	30.4565	37.199	32.5494	32.871	32.9344	35.9112		1.04429	1.07566	1.05052	0.701328	0.999978		0.951217	0.991389	0.975657	0.846141	0.95376
551	FBgn0002930	CG1857	2R	1621		1477	2914	1734	1493	2145	1689	2854	2863		48.7858	56.8603	50.9309	43.2254	72.1498	62.1034	54.5471	51.3172		0.868372	0.805706	0.828575	0.150805	0.999978		1.16548	1.09412	1.13724	0.332412	0.728514
552	FBgn0028990	CG11331	2L	1567		353	714	411	365	617	432	740	723		12.0615	14.4122	12.4879	10.9317	21.4688	16.4317	14.6306	13.4058		0.862456	0.755957	0.796494	0.108082	0.999978		1.31292	1.16496	1.24998	0.117563	0.628792
553	FBgn0000667	CG4376	X	3877		2012	3308	2432	2224	1734	1706	3404	3950		27.7861	26.9881	29.8664	26.9216	24.3862	26.2272	27.2016	29.6023		1.0057	1.14697	1.06161	0.624473	0.999978		0.844501	0.973867	0.912787	0.470333	0.792596
554	FBgn0053242	CG33242	X	604		0	0	1	2	1	1	13	7		0	0	0.0788276	0.155401	0.0902722	0.0986806	0.666817	0.336733		Inf	5.40651	6.68906	0.0383501	0.999978		Inf	4.17068	4.96369	0.0698643	0.546125
555	FBgn0262004	CG34035	3R	339		2	0	1	1	2	5	11	6		0.315883	0	0.140448	0.13844	0.321678	0.879102	1.00529	0.514252		0.817278	1.28556	1.17024	0.839504	0.999978		3.3178	5.29618	4.2288	0.0533178	0.493405
556	FBgn0000633	CG17716	2R	5934		4215	5012	3427	3737	2418	2930	5103	5871		38.0317	26.7157	27.4968	29.5554	22.2177	29.4299	26.6427	28.7468		0.848168	1.0954	0.94359	0.761369	0.999978		0.723752	0.945568	0.828687	0.220455	0.681527
557	FBgn0030791	CG9132	X	2549		4810	7346	5508	5310	3997	4202	8059	9001		101.035	91.1556	102.882	97.7657	85.4979	98.2551	97.9516	102.6		1.01092	1.11499	1.05051	0.686865	0.999978		0.872441	0.973148	0.926773	0.544679	0.832878
558	FBgn0036979	CG13247	3L	1305		10	14	8	15	22	12	26	23		0.410285	0.339328	0.291874	0.539439	0.919186	0.548074	0.617253	0.512085		1.07172	0.786635	0.883284	0.774132	0.999978		1.77492	1.32379	1.55019	0.207598	0.681527
559	FBgn0039434	CG5468	3R	1032		2	7	4	3	3	5	7	8		0.103764	0.214546	0.184542	0.136428	0.158501	0.288775	0.210145	0.225235		0.995666	0.993438	0.985766	0.965704	0.999978		1.31368	1.32001	1.32183	0.666708	0.891587
560	FBgn0019948	CG3832	2R	1563		4682	11739	7204	7881	7621	5863	11935	10997		160.387	237.561	219.447	236.638	265.854	223.578	236.572	204.428		1.12318	0.920301	1.00735	0.944072	0.999978		1.13497	0.94123	1.03717	0.772697	0.933486
561	FBgn0052803	CG32803	X	845		156	385	178	153	301	228	304	302		9.8847	14.4114	10.0295	8.49761	19.4223	16.0823	11.146	10.3842		0.746994	0.619635	0.669066	0.0086358	0.532464		1.34786	1.13082	1.26071	0.156115	0.664516
562	FBgn0036549	CG10516	3L	1278		160	363	214	225	280	206	502	411		6.70324	8.98417	7.97257	8.26254	11.9459	9.60738	12.1695	9.34406		1.0118	1.01898	1.00934	0.964859	0.999978		1.26423	1.28943	1.28197	0.0944814	0.59431
563	FBgn0050075	CG30075	2R	703		0	0	0	1	2	1	0	3		0	0	0	0.0667585	0.155119	0.0847839	0	0.123991		Inf	0.534377	0.819758	NA	NA		Inf	1.82532	5.27886	NA	NA
564	FBgn0027950	CG8208	3R	1217		722	1470	844	887	794	698	1444	1445		31.7645	38.2058	33.0193	34.2054	35.573	34.1848	36.7601	34.4986		0.936853	1.04345	0.98019	0.883578	0.999978		0.915735	1.03196	0.975576	0.855741	0.958489
565	FBgn0040099	CG7106	2L	1060		58	167	28	36	95	70	58	78		2.92966	4.98325	1.25767	1.59389	4.88662	3.93605	1.69521	2.13803		0.354314	0.444685	0.397263	3.26509e-06	0.000784303		1.03231	1.31022	1.10849	0.476638	0.795706
566	FBgn0039593	CG9989	3R	1182		2	3	0	3	4	4	13	3		0.0905958	0.0802798	0	0.119115	0.184516	0.201703	0.340742	0.0737443		0.674949	1.08885	0.951001	0.871869	0.999978		2.06085	3.39213	2.60585	0.163174	0.66897
567	FBgn0002036	CG10561	2L	2053		1166	2439	1746	1808	1416	1415	2713	2809		30.4092	37.5773	40.4921	41.3306	37.6067	41.0806	40.9413	39.7546		1.17433	1.0474	1.09945	0.464387	0.999978		1.0647	0.96018	1.01275	0.90913	0.977452
568	FBgn0038109	CG11656	3R	1113		13	16	13	11	5	13	9	16		0.62538	0.454702	0.556114	0.463831	0.244943	0.696173	0.250523	0.417686		0.909667	0.72558	0.818388	0.602427	0.999978		0.794589	0.63839	0.724398	0.391078	0.757269
569	FBgn0010296	CG10789	X	238		3	6	9	7	6	8	8	23		0.674901	0.797401	1.80045	1.38033	1.37457	2.00347	1.04139	2.80786		2.10563	1.16873	1.4537	0.373691	0.999978		2.11179	1.18021	1.48803	0.360366	0.744061
570	FBgn0034880	CG5372	2R	3003		14	27	15	24	14	31	41	39		0.249614	0.284388	0.237822	0.375075	0.254193	0.615283	0.422989	0.377341		1.11779	0.937933	0.99949	0.966828	0.999978		1.5014	1.27226	1.38791	0.262746	0.696475
571	FBgn0030738	CG9915	X	2722		715	1423	1052	1057	885	786	1498	1622		14.0642	16.5356	18.4011	18.2242	17.7274	17.2109	17.05	17.3136		1.16648	1.00506	1.07472	0.590205	0.999978		1.04819	0.913507	0.980111	0.891432	0.972143
572	FBgn0037668	CG16736	3R	908		6	12	12	10	7	9	19	17		0.353803	0.418021	0.629232	0.516864	0.420342	0.59078	0.648288	0.543986		1.44728	1.20263	1.30241	0.512087	0.999978		1.20552	1.01197	1.0963	0.817214	0.946015
573	FBgn0053757	CG33757	2R	537		0	0	3	1	0	0	1	1		0	0	0.265988	0.0873952	0	0	0.0576934	0.0541066		Inf	Inf	Inf	NA	NA		NA	0.307287	0.30816	NA	NA
574	FBgn0033735	CG8525	2R	1378		71	191	133	117	137	76	202	201		2.7587	4.38416	4.59534	3.98473	5.42079	3.28725	4.54153	4.2381		1.17909	1.03101	1.09332	0.611277	0.999978		1.12488	0.995777	1.0592	0.738002	0.923743
575	FBgn0037491	CG1227	3R	1412		180	444	250	235	243	225	429	426		6.82548	9.94605	8.42987	7.81079	9.38345	9.49766	9.41289	8.76596		0.948591	0.983311	0.958951	0.763074	0.999978		1.03964	1.08943	1.06794	0.660257	0.888969
576	FBgn0046793	CG32236	3L	1463		0	0	2	0	0	0	0	0		0	0	0.065088	0	0	0	0	0		Inf	NA	Inf	NA	NA		NA	0	0	NA	NA
577	FBgn0259794	CG13030	3L	1450		1	3	18	3	0	0	3	0		0.0369256	0.0654419	0.591044	0.0970991	0	0	0.0640994	0		6.61358	Inf	7.14903	0.130924	0.999978		0	0.0899562	0.0784311	0.0628949	0.527786
578	FBgn0036504	CG7463	3L	1034		10	25	13	11	22	8	26	32		0.517816	0.764754	0.598602	0.499268	1.16009	0.461146	0.779028	0.899196		0.83878	1.06072	0.953595	0.8375	0.999978		1.16146	1.48822	1.31386	0.407077	0.765372
579	FBgn0035267	CG13921	3L	4270		2338	3702	2282	2822	1807	1967	3756	4060		29.3165	27.4227	25.445	31.0164	23.0739	27.4565	27.252	27.6263		0.964456	1.10922	1.02037	0.846015	0.999978		0.813603	0.946761	0.882415	0.329079	0.727458
580	FBgn0030469	CG15745	X	2513		649	1007	664	642	506	461	953	836		13.8276	12.6747	12.5803	11.9896	10.9787	10.934	11.749	9.66582		0.898049	0.997491	0.933306	0.644922	0.999978		0.754126	0.848092	0.801863	0.107246	0.620473
581	FBgn0033690	CG8862	2R	1101		163	463	295	329	361	248	533	539		7.92676	13.3014	12.757	14.024	17.8777	13.4256	14.9982	14.2241		1.23997	0.95421	1.06703	0.614226	0.999978		1.36423	1.06245	1.20257	0.197446	0.681408
582	FBgn0016672	CG3028	3R	1440		2970	8407	5554	6060	6173	4539	11184	10223		110.431	184.663	183.636	197.502	233.736	187.874	240.622	206.272		1.26935	1.0827	1.1548	0.235378	0.999978		1.32221	1.14134	1.22621	0.101066	0.60912
583	FBgn0027339	CG11352	3L	6714		1877	1511	1082	876	858	873	1599	1799		14.9685	7.11845	7.67293	6.12329	6.96782	7.75	7.37849	7.78529		0.596023	1.05268	0.761424	0.407558	0.999978		0.598236	1.06973	0.776734	0.45422	0.784357
584	FBgn0011230	CG14472	2L	16183		5735	6521	4548	5210	3565	3939	7000	8027		18.9745	12.7455	13.3806	15.1092	12.0113	14.5076	13.4011	14.4118		0.863652	1.07146	0.944889	0.757038	0.999978		0.75726	0.950908	0.850343	0.301131	0.714897
585	FBgn0015872	CG9023	2R	1755		60	61	43	48	59	44	86	200		1.8305	1.0994	1.16656	1.28359	1.83301	1.49432	1.51817	3.31114		0.802064	1.48944	1.14151	0.767495	0.999978		1.02329	1.92295	1.42629	0.247043	0.691217
586	FBgn0035453	CG10357	3L	1111		0	1	0	0	6	0	0	0		0	0.0284701	0	0	0.294461	0	0	0		0	0	0	NA	NA		9.86677	NA	9.8576	NA	NA
587	FBgn0010548	CG11140	2R	3090		1644	2945	1766	1984	1688	1684	2926	3144		28.4865	30.146	27.2112	30.1332	29.7855	32.4827	29.337	29.563		0.950743	0.966271	0.950303	0.694484	0.999978		0.972908	1.00027	0.990417	0.942875	0.988528
588	FBgn0033214	CG1941	2R	1269		102	155	96	99	89	83	101	129		4.30362	3.86342	3.60184	3.6613	3.82401	3.89839	2.46581	2.95361		0.861048	0.717655	0.787109	0.163907	0.999978		0.862073	0.726816	0.80356	0.198016	0.681408
589	FBgn0034033	CG8204	2R	743		120	416	285	297	335	223	565	442		8.64745	17.7095	18.263	18.7599	24.5837	17.8889	23.5592	17.2846		1.38678	0.981722	1.13611	0.380186	0.999978		1.49789	1.07334	1.25705	0.145201	0.655067
590	FBgn0040816	CG12521	3L	469		2	5	3	2	3	3	6	17		0.228325	0.337209	0.304554	0.200133	0.34877	0.381256	0.39635	1.05318		0.874427	2.03785	1.49602	0.624139	0.999978		1.19307	2.80005	1.94371	0.328646	0.727458
591	FBgn0000449	CG12028	3L	1714		31	89	49	43	92	54	138	98		0.968382	1.64241	1.36113	1.17739	2.92663	1.87781	2.49441	1.66127		0.955855	0.882859	0.905625	0.609893	0.999978		1.70134	1.59176	1.65431	0.012944	0.23486
592	FBgn0035462	CG1120	3L	2268		230	505	348	320	453	335	604	696		5.42976	7.04289	7.30553	6.62169	10.8905	8.80381	8.25077	8.91643		1.0908	0.891445	0.96558	0.865845	0.999978		1.45172	1.20008	1.32639	0.0474268	0.470328
593	FBgn0038799	CG4288	3R	1970		2452	4489	3197	2651	3007	2390	4058	4583		66.6423	72.0752	77.2666	63.1547	83.2258	72.3104	63.8184	67.594		0.984506	0.863806	0.915987	0.48997	0.999978		1.02634	0.910876	0.973434	0.817597	0.946015
594	FBgn0085546	CG40968	U	1072		0	0	0	0	0	0	0	0		0	0	0	0	0	0	0	0		NA	NA	NA	NA	NA		NA	NA	NA	NA	NA
595	FBgn0035331	CG8985	3L	3264		1036	1426	905	887	619	720	1109	1521		16.9944	13.8188	13.2012	12.7537	10.3403	13.1477	10.5264	13.5395		0.813599	1.04759	0.901312	0.505492	0.999978		0.69409	0.903248	0.790753	0.0866295	0.583434
596	FBgn0033208	CG1577	2R	561		272	958	653	699	724	482	1251	1089		25.9598	54.0138	55.4199	58.4758	70.3666	51.2098	69.0868	56.4014		1.40652	1.0543	1.19185	0.212735	0.999978		1.41363	1.0723	1.21949	0.164882	0.66897
597	FBgn0035555	CG13720	3L	1563		1	0	0	4	0	0	0	0		0.034256	0	0	0.120106	0	0	0	0		3.24675	NA	3.1847	NA	NA		0	0	0	NA	NA
598	FBgn0036410	CG8100	3L	2008		2	5	0	3	1	0	0	0		0.0533288	0.0787605	0	0.0701164	0.0271536	0	0	0		0.520355	0	0.43004	NA	NA		0.187555	0	0.124443	NA	NA
599	FBgn0053909	CG33909	2L	574		1	2	0	3	0	1	5	9		0.093279	0.11021	0	0.245285	0	0.103838	0.269872	0.45557		1.17531	7.12124	3.0496	0.288958	0.999978		0.47437	2.89597	1.77851	0.719626	0.915714
600	FBgn0003319	CG4316	3R	3778		94	174	116	109	96	128	212	218		1.33218	1.45677	1.46188	1.35402	1.38548	2.01937	1.7385	1.67656		0.982249	1.02362	0.995657	0.977196	0.999978		1.12136	1.18047	1.15552	0.387321	0.754976
601	FBgn0045474	CG32433	3L	1396		22	35	47	37	30	19	52	48		0.843787	0.793022	1.60298	1.24388	1.17173	0.811217	1.15403	0.999035		1.68577	1.10954	1.37239	0.219221	0.999978		1.10325	0.735668	0.877205	0.661215	0.889008
602	FBgn0051431	CG31431	3R	1685		28	57	30	36	53	41	67	97		0.889721	1.06998	0.847689	1.00268	1.71501	1.45028	1.2319	1.67262		0.920734	0.939419	0.924902	0.713629	0.999978		1.48242	1.52999	1.51096	0.0649048	0.532501
603	FBgn0034275	CG5002	2R	1993		56	115	57	51	8	6	15	13		1.50445	1.82513	1.3617	1.20095	0.218864	0.179437	0.233176	0.189522		0.750648	1.08366	0.775169	0.509902	0.999978		0.109797	0.160467	0.131902	7.9714e-14	2.08887e-11
604	FBgn0260953	CG42585	2L	1225		0	0	1	0	0	0	0	0		0	0	0.0388668	0	0	0	0	0		Inf	NA	Inf	NA	NA		NA	0	0	NA	NA
605	FBgn0032444	CG5525	2L	1919		790	1700	1066	1253	1073	897	1963	1960		22.0418	28.0205	26.4483	30.6435	30.4871	27.8603	31.6917	29.676		1.11355	1.07447	1.08473	0.535615	0.999978		1.07178	1.04671	1.06294	0.641193	0.881268
606	FBgn0029813	CG15766	X	957		6	18	5	2	15	8	5	12		0.335687	0.594926	0.248756	0.0980799	0.854615	0.498249	0.161867	0.364329		0.366707	0.399525	0.383073	0.0344656	0.999978		1.34476	1.47707	1.38445	0.464722	0.789952
607	FBgn0014127	CG10726	2L	2682		136	241	154	139	186	180	337	377		2.71504	2.84224	2.73387	2.4323	3.78134	4.00021	3.89288	4.0842		0.903411	1.0475	0.977358	0.828842	0.999978		1.28215	1.50315	1.39218	0.0314255	0.387036
608	FBgn0027082	CG12186	3L	1493		189	580	323	336	364	272	661	627		6.77794	12.2877	10.3005	10.5619	13.2933	10.8587	13.7165	12.202		1.07738	1.09632	1.08019	0.606788	0.999978		1.17484	1.20929	1.19696	0.212873	0.681527
609	FBgn0036953	CG17145	3L	1090		0	0	0	0	0	0	0	0		0	0	0	0	0	0	0	0		NA	NA	NA	NA	NA		NA	NA	NA	NA	NA
610	FBgn0003267	CG6348	3R	1241		25	22	8	10	8	6	19	21		1.07861	0.560729	0.306926	0.378173	0.351487	0.28817	0.474332	0.491668		0.399557	1.54403	0.692841	0.482058	0.999978		0.350373	1.37357	0.642489	0.364566	0.746082
611	FBgn0085205	CG34176	2L	401		0	0	0	0	0	0	0	0		0	0	0	0	0	0	0	0		NA	NA	NA	NA	NA		NA	NA	NA	NA	NA
612	FBgn0053645	CG33645	2L	528		4	7	4	0	9	2	2	4		0.405622	0.41934	0.360696	0	0.929393	0.225769	0.117354	0.220116		0.424626	0.300355	0.353573	0.112642	0.999978		1.27169	0.908271	1.168	0.869198	0.963243
613	FBgn0037817	CG14680	3R	1621		480	1087	713	682	855	626	1180	1264		15.8545	21.2104	20.9422	19.7453	28.759	23.0176	22.5527	22.6563		1.07315	0.89263	0.96435	0.822475	0.999978		1.28528	1.08168	1.18516	0.210834	0.681527
614	FBgn0034096	CG7786	2R	579		1	0	0	1	1	1	1	0		0.0924735	0	0	0.0810557	0.09417	0.102941	0.0535084	0		0.811687	0.274389	0.457036	NA	NA		1.85085	0.64239	1.32656	NA	NA
615	FBgn0036833	CG3819	3L	1327		19	25	25	22	18	9	30	9		0.766617	0.595897	0.896983	0.778061	0.739593	0.404241	0.700407	0.197059		1.18615	0.798115	1.01099	0.945862	0.999978		0.75964	0.520039	0.633468	0.144316	0.654678
616	FBgn0262621	CG43145	2L	222		0	0	0	0	0	0	0	0		0	0	0	0	0	0	0	0		NA	NA	NA	NA	NA		NA	NA	NA	NA	NA
617	FBgn0030318	CG1697	X	2055		547	1268	1150	1077	778	661	1829	1910		14.2518	19.5169	26.6441	24.5961	20.6423	19.1716	27.5742	27.0051		1.48423	1.40073	1.42963	0.00704036	0.476184		1.08646	1.03682	1.06098	0.635524	0.878186
618	FBgn0038643	CG14300	3R	352		0	2	1	0	1	0	2	0		0	0.179717	0.135261	0	0.154899	0	0.17603	0		0.767711	1.15474	0.946839	NA	NA		0.822231	1.25525	1.01169	NA	NA
619	FBgn0261843	CG42775	3R	1845		258	475	291	254	257	207	348	457		7.48719	8.14328	7.50952	6.46099	7.595	6.68718	5.84364	7.19688		0.869401	0.934197	0.891615	0.442004	0.999978		0.836589	0.908968	0.873538	0.364165	0.746082
620	FBgn0027620	CG1966	3R	4983		1427	2151	1287	1505	1011	1025	1906	2274		15.3331	13.6537	12.2971	14.1745	11.0624	12.2603	11.8504	13.2594		0.88404	1.10036	0.967133	0.864053	0.999978		0.73378	0.924074	0.826031	0.148205	0.657474
621	FBgn0038256	CG7530	3R	2359		1074	1897	1215	997	1341	1173	1840	1735		24.3765	25.4356	24.5224	19.8349	30.995	29.6373	24.1652	21.3696		0.865301	0.766895	0.807231	0.104998	0.999978		1.11378	0.998689	1.0654	0.660597	0.888969
622	FBgn0043806	CG32032	3L	1071		1681	4472	2833	2836	3927	2666	5998	4806		84.0376	132.073	125.943	124.274	199.923	148.368	173.507	130.382		1.13623	0.890797	0.982956	0.992227	0.999978		1.4884	1.1816	1.33132	0.0297394	0.377669
623	FBgn0051050	CG31050	3R	340		0	0	2	0	0	1	2	1		0	0	0.28007	0	0	0.175303	0.182243	0.0854566		Inf	1.54653	3.18175	NA	NA		Inf	0.924855	1.53371	NA	NA
624	FBgn0000042	CG4027	X	2251		27366	48086	31718	39436	27623	27921	59649	63739		650.926	675.687	670.881	822.203	669.093	739.306	820.971	822.725		1.09359	1.19212	1.13262	0.327912	0.999978		0.972156	1.07231	1.02849	0.842647	0.952476
625	FBgn0003140	CG10930	2R	1176		2	1	1	1	0	0	1	0		0.091058	0.0268965	0.0404863	0.0399075	0	0	0.0263447	0		0.644561	Inf	0.839047	NA	NA		0	0.317461	0.124088	NA	NA
626	FBgn0053269	CG33269	3L	783		1	2	1	2	3	5	0	0		0.0683808	0.0807924	0.060807	0.119875	0.208906	0.380607	0	0		1.18071	0	0.249527	NA	NA		3.64206	0	1.69302	NA	NA
627	FBgn0034085	CG18243	2R	4459		7	8	4	2	6	10	11	11		0.0840536	0.0567486	0.0427108	0.0210501	0.0733677	0.133669	0.0764285	0.071677		0.435429	0.729573	0.599587	0.279088	0.999978		1.33527	2.25778	1.62131	0.272563	0.699575
628	FBgn0260761	CG42559	2R	940		0	0	2	0	0	0	7	0		0	0	0.101302	0	0	0	0.230712	0		Inf	Inf	Inf	NA	NA		NA	2.19669	2.20688	NA	NA
629	FBgn0034272	CG14487	2R	1761		1	0	0	0	0	0	1	0		0.0304044	0	0	0	0	0	0.017593	0		0	Inf	0.514642	NA	NA		0	Inf	0.514642	NA	NA
630	FBgn0263034	CG43329	3L	732		1	0	5	2	3	0	2	1		0.073145	0	0.325218	0.128227	0.223461	0	0.0846485	0.039693		5.73772	0.569228	1.97628	NA	NA		2.61866	0.265991	0.622122	NA	NA
631	FBgn0011204	CG12086	3L	2768		1162	1933	1322	1506	943	1039	1941	2199		22.4769	22.0886	22.7395	25.5341	18.5753	22.3727	21.725	23.0826		1.05109	1.11784	1.07187	0.582079	0.999978		0.840586	0.904076	0.876694	0.310825	0.717962
632	FBgn0053217	CG33217	3L	2221		543	1134	770	624	685	589	993	1126		13.0902	16.1498	16.5066	13.1855	16.8164	15.8065	13.8516	14.7304		0.990758	0.895582	0.935021	0.613058	0.999978		1.02534	0.936893	0.985548	0.902181	0.976497
633	FBgn0039366	CG17198	3R	1066		1	0	0	0	0	0	0	0		0.0502271	0	0	0	0	0	0	0		0	NA	0	NA	NA		0	NA	0	NA	NA
634	FBgn0027497	CG1098	3R	2724		902	1284	888	1096	648	785	1412	1702		17.7294	14.9094	15.5211	18.8828	12.9706	17.1764	16.0594	18.1542		1.01899	1.15946	1.07325	0.572536	0.999978		0.841989	0.968943	0.90969	0.466827	0.790431
635	FBgn0053543	CG33543	2L	2771		4066	6992	4281	4462	4072	3653	6664	7049		78.5645	79.8118	73.557	75.571	80.1239	78.5746	74.5073	73.9121		0.914411	0.955539	0.926495	0.554176	0.999978		0.916363	0.969027	0.9454	0.666334	0.891383
636	FBgn0003731	CG10079	2R	4648		178	167	115	98	97	88	165	214		2.05045	1.13646	1.178	0.989514	1.13788	1.12846	1.09981	1.33774		0.651125	1.10004	0.820305	0.457045	0.999978		0.640295	1.09502	0.822025	0.468089	0.791248
637	FBgn0016926	CG4710	2L	2189		2418	4755	2648	2891	3402	3086	5039	5307		59.1434	68.708	57.5954	61.9818	84.7383	84.027	71.318	70.4414		0.911248	0.858177	0.87522	0.30647	0.999978		1.21157	1.15438	1.18951	0.180494	0.676488
638	FBgn0035247	CG13929	3L	1236		324	933	605	608	695	567	1295	1139		14.0353	23.8762	23.3052	23.0859	30.659	27.3422	32.4602	26.775		1.20306	1.0427	1.10133	0.442301	0.999978		1.41737	1.24256	1.32749	0.0352568	0.406056
639	FBgn0052676	CG32676	X	5406		1529	1158	1013	1004	485	643	1364	1726		15.1435	6.7754	8.92172	8.71605	4.89167	7.08931	7.81697	9.27661		0.766887	1.45766	0.985935	0.877362	0.999978		0.490832	0.943925	0.689275	0.207557	0.681527
640	FBgn0004867	CG5920	2L	937		10292	34980	24342	24955	26459	16787	45968	38258		588.106	1180.82	1236.89	1249.91	1539.66	1067.83	1519.9	1186.34		1.38732	1.06	1.19007	0.238917	0.999978		1.36914	1.0589	1.19405	0.231081	0.684023
641	FBgn0034382	CG18609	2R	979		3	1	1	2	12	0	19	13		0.164072	0.0323087	0.0486332	0.0958758	0.668328	0	0.601272	0.385821		0.691826	1.51319	1.31327	0.862475	0.999978		2.96664	6.65288	4.48129	0.0438297	0.453237
642	FBgn0052598	CG32598	X	971		0	2	1	1	1	1	0	2		0	0.0651498	0.0490339	0.0483329	0.0561528	0.0613832	0	0.059846		1.52499	0.525556	0.879088	NA	NA		1.74344	0.601369	1.05822	NA	NA
643	FBgn0053110	CG33110	3R	2010		5	15	9	9	15	5	37	26		0.133189	0.236047	0.213188	0.21014	0.406899	0.148266	0.570304	0.375839		1.12824	1.74159	1.48189	0.376411	0.999978		1.38737	2.17376	1.8081	0.137084	0.646802
644	FBgn0052488	CG32488	3L	1040		3	1	1	1	0	0	0	2		0.154448	0.0304137	0.0457807	0.0451262	0	0	0	0.0558755		0.462271	Inf	0.730657	NA	NA		0	0.601369	0.188547	NA	NA
645	FBgn0004379	CG10923	3L	2893		10	17	15	12	30	16	31	34		0.185075	0.185867	0.246864	0.194668	0.56541	0.32964	0.331981	0.341472		1.15555	0.769888	0.885115	0.788945	0.999978		2.19905	1.48435	1.82548	0.0593971	0.52303
646	FBgn0004102	CG12154	X	4945		1060	1294	934	802	591	731	1324	1361		11.4772	8.27695	8.99282	7.6115	6.51647	8.81089	8.29511	7.99681		0.80955	1.08498	0.915804	0.634586	0.999978		0.704561	0.954858	0.819593	0.209565	0.681527
647	FBgn0027583	CG7601	3R	1325		608	1315	922	984	767	635	1345	1335		24.5688	31.3915	33.1307	34.8531	31.5624	28.5645	31.449	29.2745		1.18636	1.03172	1.10029	0.485484	0.999978		0.988136	0.869582	0.927919	0.586005	0.852906
648	FBgn0083963	CG34127	3R	4805		1785	1081	986	934	388	685	1366	1835		19.8903	7.11598	9.7701	9.12253	4.4028	8.49701	8.8076	11.096		0.663809	1.57582	0.92901	0.975347	0.999978		0.427585	1.02614	0.667736	0.309006	0.71768
649	FBgn0038649	CG7718	3R	1921		255	612	432	463	365	347	735	720		7.10736	10.0769	10.7071	11.3114	10.3599	10.7664	11.8539	10.89		1.25439	1.09934	1.16237	0.278958	0.999978		1.1347	1.0056	1.06753	0.626265	0.874775
650	FBgn0019644	CG8189	3L	1156		6816	20175	15051	16697	16805	10684	31042	25269		315.695	552.024	619.902	677.864	792.632	550.865	831.94	635.119		1.47137	1.11512	1.25301	0.0950052	0.999978		1.43324	1.10011	1.24053	0.108592	0.622692
651	FBgn0033979	CG10243	2R	1911		36	73	43	35	62	41	73	58		1.00864	1.20827	1.07133	0.859546	1.76898	1.27877	1.18348	0.881845		0.84918	0.69187	0.756439	0.202045	0.999978		1.26043	1.04015	1.1648	0.522341	0.821301
652	FBgn0037356	CG12170	3R	1418		364	991	663	700	739	625	1343	1225		13.7442	22.1055	22.2614	23.1677	28.4158	26.2708	29.3427	25.1006		1.24427	1.01654	1.10273	0.422365	0.999978		1.41152	1.16646	1.28138	0.0619754	0.527786
653	FBgn0261606	CG15442	2L	665		5452	20198	12591	13602	15814	9252	26495	21370		438.965	960.703	901.476	959.938	1296.62	829.245	1234.36	933.7		1.31485	1.04163	1.14758	0.420983	0.999978		1.41296	1.13339	1.2594	0.202372	0.681408
654	FBgn0026396	CG15377	2L	1209		9	20	9	10	5	5	10	13		0.398577	0.523246	0.354431	0.388182	0.225494	0.246497	0.256256	0.312422		0.787216	1.232	0.921533	0.922719	0.999978		0.471769	0.746089	0.594012	0.239229	0.686941
655	FBgn0011655	CG1775	3R	3236		1237	1790	1237	1413	960	1072	2207	2255		20.4671	17.4963	18.2002	20.4925	16.1754	19.7449	21.1297	20.2471		0.985658	1.17606	1.06486	0.616066	0.999978		0.862474	1.04132	0.954931	0.711013	0.910257
656	FBgn0034795	CG3695	2R	5811		235	333	201	232	200	165	365	387		2.16527	1.81257	1.64687	1.8737	1.87659	1.6924	1.946	1.93502		0.855478	1.11129	0.963097	0.833443	0.999978		0.815872	1.07359	0.93793	0.696566	0.906684
657	FBgn0026562	CG6378	3R	1164		7768	20336	11366	12446	14211	12133	18309	19609		357.316	552.605	464.911	501.809	665.676	621.275	487.318	489.471		1.04224	0.775624	0.88372	0.36831	0.999978		1.30749	0.983932	1.1479	0.30809	0.716619
658	FBgn0038727	CG7432	3R	2832		33	47	30	23	52	19	79	46		0.623902	0.524937	0.504363	0.38115	1.00115	0.39988	0.86424	0.471943		0.745078	0.973523	0.862441	0.591211	0.999978		1.10395	1.46608	1.26288	0.403703	0.763988
659	FBgn0035265	CG18173	3L	1899		2	0	3	0	0	0	0	0		0.0563898	0	0.0752162	0	0	0	0	0		1.2343	NA	1.22429	NA	NA		0	0	0	NA	NA
660	FBgn0037667	CG16734	3R	1393		72	192	138	114	121	95	195	200		2.76743	4.35966	4.71676	3.84075	4.73615	4.06482	4.33694	4.17161		1.17834	0.987941	1.06868	0.704293	0.999978		1.14152	0.967514	1.05185	0.773748	0.933486
661	FBgn0260933	CG11838	2L	5308		288	727	462	466	471	397	834	750		2.90507	4.33217	4.14406	4.12019	4.83817	4.45788	4.86783	4.1054		1.11923	0.985554	1.03883	0.773248	0.999978		1.18621	1.05668	1.12264	0.404599	0.764507
662	FBgn0034965	CG13568	2R	1768		82	241	138	127	173	107	295	253		2.48329	4.31159	3.71631	3.37119	5.33525	3.6072	5.1694	4.15779		1.02596	1.06549	1.04158	0.837426	0.999978		1.21783	1.28032	1.25383	0.166702	0.669012
663	FBgn0000479	CG32498	X	4091		2837	2807	1833	2157	1507	2057	3395	3950		37.13	21.7028	21.3328	24.7447	20.0851	29.9691	25.7105	28.0538		0.75072	1.09685	0.893402	0.615631	0.999978		0.768926	1.13665	0.929943	0.769555	0.933486
664	FBgn0036014	CG3222	3L	1354		1	1	4	4	0	0	2	6		0.0395437	0.0233606	0.140655	0.138645	0	0	0.0457627	0.128753		4.25687	Inf	6.7688	0.0507237	0.999978		0	0.609757	0.493563	0.347491	0.73718
665	FBgn0033806	CG4616	2R	3475		232	452	309	317	288	241	450	448		3.57461	4.11421	4.23369	4.28121	4.51886	4.13362	4.01197	3.74583		1.07872	0.915939	0.987798	0.92102	0.999978		1.03212	0.886918	0.961246	0.776835	0.93351
666	FBgn0001991	CG4894	2L	8049		7165	6692	4702	4564	2596	3349	5717	7594		47.6617	26.2976	27.8135	26.6113	17.5855	24.7994	22.0053	27.4128		0.704436	1.19159	0.862852	0.701003	0.999978		0.517043	0.88444	0.670893	0.127191	0.639762
667	FBgn0034179	CG6805	2R	1768		764	1547	1058	974	953	879	1600	1678		23.137	27.6765	28.4917	25.8546	29.3901	29.633	28.0374	27.5762		1.04275	0.962586	0.993305	0.961779	0.999978		1.06708	0.996063	1.03531	0.794906	0.93953
668	FBgn0052206	CG32206	3L	7252		4950	5596	3746	3733	2540	3233	5536	6282		36.5463	24.4074	24.5938	24.1581	19.0971	26.5715	23.6504	25.1689		0.768961	1.09165	0.891783	0.579169	0.999978		0.679121	0.975074	0.810658	0.248022	0.691415
669	FBgn0024913	CG11062	4	3678		3952	5893	3918	3293	3132	3018	5402	6201		57.5309	50.6789	50.7187	42.0186	46.4303	48.9076	45.5033	48.9863		0.829356	1.01288	0.903903	0.45747	0.999978		0.803017	0.991781	0.891888	0.393874	0.759167
670	FBgn0038420	CG10311	3R	963		332	661	388	358	662	572	1027	987		18.459	21.7109	19.1832	17.4469	37.482	35.4029	33.0403	29.7794		0.888687	0.880262	0.877758	0.340023	0.999978		1.66541	1.66895	1.67407	0.000183222	0.00947332
671	FBgn0045862	CG12878	3R	3116		1173	1790	1116	1481	922	1008	1959	2231		20.1556	18.1701	17.0523	22.3059	16.1333	19.2811	19.4777	20.803		0.994432	1.16198	1.06162	0.62745	0.999978		0.84337	0.997188	0.923596	0.533875	0.8283
672	FBgn0035124	CG12313	3L	1498		12	30	34	18	16	16	16	23		0.428909	0.633449	1.08064	0.563927	0.58237	0.636615	0.330909	0.446109		1.51679	0.652133	1.06104	0.987186	0.999978		1.0605	0.459706	0.702734	0.22769	0.683791
673	FBgn0020496	CG7583	3R	2503		3799	5723	3489	3744	2999	3205	5968	6056		81.2651	72.3211	66.3675	70.2	65.3291	76.3196	73.87	70.2991		0.860744	1.03921	0.934602	0.616719	0.999978		0.841355	1.02781	0.931179	0.595761	0.859392
674	FBgn0033315	CG8734	2R	1431		243	591	466	430	415	307	730	624		9.09206	13.0632	15.5046	14.1023	15.8125	12.787	15.8046	12.6698		1.30863	1.01661	1.14137	0.340119	0.999978		1.19001	0.935665	1.05072	0.693746	0.905499
675	FBgn0036121	CG6310	3L	679		37	79	31	34	70	53	71	64		2.91761	3.6801	2.17374	2.35002	5.62107	4.65238	3.23958	2.73864		0.669368	0.594303	0.620891	0.028054	0.999978		1.43075	1.28634	1.37913	0.152058	0.662137
676	FBgn0045500	CG31931	2L	1161		0	1	1	1	0	0	0	0		0	0.027244	0.0410094	0.0404231	0	0	0	0		3.04998	NA	3.01358	NA	NA		0	0	0	NA	NA
677	FBgn0034850	CG9875	2R	674		2	6	6	2	4	6	10	5		0.158879	0.281575	0.423845	0.139262	0.323587	0.530591	0.459664	0.215543		1.25789	0.803598	0.959183	0.962683	0.999978		1.80514	1.16275	1.45501	0.547077	0.833983
678	FBgn0030340	CG15740	X	3265		18	30	15	17	30	22	61	37		0.295179	0.29063	0.218738	0.244359	0.50099	0.401613	0.578825	0.329263		0.767121	1.02553	0.914149	0.680901	0.999978		1.40613	1.90704	1.62928	0.0718983	0.550328
679	FBgn0033397	CG10843	2R	1646		10	25	1	5	18	2	5	3		0.325286	0.480411	0.0289258	0.142561	0.596257	0.0724217	0.094111	0.0529561		0.20862	0.22494	0.214348	0.0132896	0.6885		0.759253	0.836267	0.774842	0.70352	0.909136
680	FBgn0010278	CG4817	2R	2498		443	748	500	586	430	405	945	929		9.49526	9.47134	9.53	11.0095	9.38571	9.66343	11.7203	10.8056		1.05121	1.20758	1.11719	0.415478	0.999978		0.918309	1.0679	0.99874	0.974119	0.996062
681	FBgn0051496	CG31496	3R	1030		1	5	1	1	0	1	1	0		0.0519827	0.153545	0.0462251	0.0455643	0	0.0578671	0.030079	0		0.444219	0.522884	0.456026	NA	NA		0.267641	0.317461	0.284386	NA	NA
682	FBgn0028561	CG17976	2R	1598		0	0	1	0	1	0	2	1		0	0	0.0297947	0	0.0341204	0	0.0387752	0.0181823		Inf	1.70768	2.65151	NA	NA		Inf	1.84971	2.9326	NA	NA
683	FBgn0035781	CG8560	3L	1568		17	32	17	21	20	16	56	36		0.580495	0.645515	0.5162	0.628543	0.695465	0.608195	1.10648	0.667085		0.908774	1.38684	1.13858	0.690288	0.999978		0.974091	1.50724	1.23145	0.474821	0.795275
684	FBgn0010215	CG17947	3L	2977		5452	8659	5166	5254	4185	4240	7137	8151		98.0557	92.0007	82.6211	82.8272	76.6492	84.8899	74.2741	79.553		0.843745	0.973032	0.892564	0.401441	0.999978		0.776217	0.905386	0.838582	0.178242	0.676436
685	FBgn0014000	CG10658	2L	894		47	155	58	52	130	60	154	150		2.81485	5.48399	3.08891	2.72978	7.92861	4.00021	5.33683	4.87504		0.691439	0.87569	0.793237	0.28918	0.999978		1.33169	1.70786	1.48928	0.0938022	0.593274
686	FBgn0032122	CG31883	2L	1134		0	0	1	4	0	1	1	4		0	0	0.0419858	0.165542	0	0.05256	0.0273204	0.102488		Inf	2.52591	6.52801	NA	NA		Inf	0.61235	0.860996	NA	NA
687	FBgn0016061	CG31062	3R	5561		2946	3045	2232	2428	1344	1819	3323	3823		28.3645	17.3196	19.1098	20.4907	13.1776	19.4961	18.513	19.9745		0.831698	1.20281	0.96883	0.96354	0.999978		0.64706	0.946574	0.78581	0.226213	0.683468
688	FBgn0260223	CG42497	2R	690		440	1387	798	986	913	655	1543	1385		34.1428	63.5814	55.0642	67.064	72.1461	56.5797	69.2815	58.3211		1.23125	1.0125	1.10259	0.466859	0.999978		1.22214	1.01727	1.11385	0.425234	0.772679
689	FBgn0039326	CG10562	3R	1521		371	984	514	485	159	133	249	231		13.0599	20.463	16.0897	14.9649	5.69979	5.21184	5.0719	4.41273		0.909027	0.887645	0.894871	0.427685	0.999978		0.300968	0.297209	0.300357	7.77156e-16	2.56017e-13
690	FBgn0085476	CG34447	2L	1469		0	0	0	0	0	0	0	2		0	0	0	0	0	0	0	0.0395579		NA	Inf	Inf	NA	NA		NA	Inf	Inf	NA	NA
691	FBgn0034470	CG11218	2R	596		24	189	88	121	140	140	257	40		2.15606	10.0304	7.02994	9.52798	12.8077	14.0007	13.3594	1.95002		1.36186	0.57878	0.82719	0.746971	0.999978		2.08426	0.897483	1.40889	0.438712	0.777755
692	FBgn0034471	CG8462	2R	556		0	8	0	1	8	0	1	0		0	0.455111	0	0.0844087	0.784524	0	0.0557219	0		0.18932	0.0721715	0.115874	0.142575	0.999978		1.64446	0.64239	1.48664	0.940036	0.9882
693	FBgn0034644	CG10082	2R	3504		12015	15751	10102	10109	7121	7992	13521	16049		183.593	142.183	137.265	135.396	110.807	135.944	119.549	133.079		0.807475	1.04609	0.896949	0.464075	0.999978		0.68865	0.902292	0.786981	0.0672018	0.540377
694	FBgn0263775	CG43692	X	9386		632	1019	657	602	703	659	1393	1223		3.60522	3.43397	3.33273	3.01008	4.08381	4.18479	4.59802	3.78591		0.873657	1.03485	0.950537	0.66932	0.999978		1.07267	1.28602	1.17667	0.216401	0.681527
695	FBgn0000071	CG2198	3R	1833		38	81	59	51	38	46	129	58		1.10998	1.39774	1.53252	1.30578	1.13035	1.49577	2.18036	0.91937		1.10485	1.19999	1.14389	0.579743	0.999978		0.964949	1.06078	1.01961	0.951128	0.990615
696	FBgn0053189	CG33189	3R	677		8	12	8	11	11	7	17	9		0.632699	0.560654	0.562622	0.762546	0.885921	0.61628	0.777966	0.386259		1.07487	0.789761	0.915863	0.832275	0.999978		1.1446	0.854516	1.00004	0.989903	0.998732
697	FBgn0032481	CG16972	2L	5866		717	1120	750	793	628	576	1161	1257		6.54444	6.03919	6.08744	6.34444	5.83725	5.85261	6.13184	6.22613		0.957172	1.08018	1.00534	0.947111	0.999978		0.847488	0.967951	0.909933	0.483186	0.800075
698	FBgn0034072	CG18250	2R	6509		4449	4785	3292	3012	2361	2540	4342	5265		36.5969	23.2525	24.0802	21.7171	19.7776	23.2588	20.6669	23.5022		0.734835	1.04888	0.851488	0.455091	0.999978		0.650306	0.939083	0.775341	0.193828	0.680461
699	FBgn0036627	CG4680	3L	1714		21	22	23	10	20	19	20	48		0.656	0.405989	0.638899	0.273811	0.636224	0.660711	0.361509	0.813683		0.824721	0.929444	0.872386	0.670052	0.999978		1.10287	1.25378	1.17567	0.547116	0.833983
700	FBgn0000482	CG3093	X	3158		585	975	668	758	566	519	985	1039		9.91835	9.76551	10.0712	11.2647	9.77227	9.79544	9.66328	9.55934		1.05184	1.00363	1.01999	0.887075	0.999978		0.908469	0.877376	0.896507	0.41946	0.769024
701	FBgn0035285	CG12025	3L	1209		1155	1388	1024	1044	564	747	1390	1887		51.1507	36.3133	40.3264	40.5262	25.4357	36.8267	35.6196	45.3493		0.890017	1.32912	1.05294	0.644689	0.999978		0.646409	0.975605	0.803913	0.166602	0.66897
702	FBgn0004359	CG5507	3R	2449		588	819	591	690	592	503	928	899		12.8554	10.5779	11.4898	13.2228	13.1803	12.2419	11.7398	10.6659		1.01895	0.900191	0.951811	0.709748	0.999978		0.98625	0.88279	0.938673	0.636002	0.878531
703	FBgn0036195	CG6053	3L	1885		0	3	1	2	2	0	0	2		0	0.0503399	0.0252583	0.0497944	0.0578508	0	0	0.0308279		1.52151	0.552939	1.00473	NA	NA		1.09631	0.402472	0.679825	NA	NA
704	FBgn0013348	CG2981	2R	1880		27	44	24	26	22	12	47	49		0.768956	0.740282	0.607811	0.649049	0.638052	0.380445	0.774534	0.757291		0.807675	1.53843	1.07959	0.719235	0.999978		0.614415	1.18672	0.871658	0.619349	0.872141
705	FBgn0034259	CG6459	2R	1157		961	2417	1669	1816	1774	1372	2909	3143		44.4719	66.0763	68.6813	73.6621	83.601	70.6789	77.8952	78.9288		1.26196	1.03907	1.12761	0.328248	0.999978		1.28803	1.07286	1.17312	0.204626	0.681527
706	FBgn0025390	CG14796	X	6299		579	618	350	457	307	358	686	696		4.92156	3.10327	2.64552	3.40492	2.65741	3.38751	3.37406	3.21042		0.723956	1.11194	0.873965	0.543895	0.999978		0.681436	1.06001	0.843225	0.415722	0.767928
707	FBgn0034506	CG13870	2R	1812		25	43	49	39	44	41	97	64		0.738716	0.750607	1.28752	1.01011	1.32399	1.34864	1.65849	1.02623		1.49811	1.02376	1.19481	0.3722	0.999978		1.64149	1.13572	1.34569	0.169021	0.67076
708	FBgn0039807	CG15546	3R	1822		8	4	6	3	4	5	20	14		0.235092	0.0694407	0.15679	0.0772742	0.119702	0.163565	0.340081	0.223257		0.726784	2.02589	1.31023	0.621161	0.999978		0.827936	2.33734	1.4661	0.430008	0.773364
709	FBgn0032800	CG10137	2L	3234		2383	4296	2504	2786	2373	2178	3913	4082		39.453	42.0172	36.8646	40.4299	40.0082	40.1409	37.4861	36.674		0.922417	0.945247	0.925454	0.550726	0.999978		0.900937	0.934272	0.920761	0.524417	0.822552
710	FBgn0030370	CG1950	X	1298		1	0	0	0	1	0	0	0		0.0412497	0	0	0	0.0420065	0	0	0		0	0	0	NA	NA		0.872886	NA	0.879026	NA	NA
711	FBgn0034020	CG8179	2R	5022		2632	1993	1613	1492	800	1127	1928	2425		28.0611	12.5526	15.2923	13.9429	8.68569	13.3757	11.8941	14.0301		0.686016	1.20035	0.847213	0.742258	0.999978		0.487948	0.863521	0.642762	0.189378	0.678988
712	FBgn0053196	CG33196	2L	69439		54	10	22	10	5	9	18	22		0.0416376	0.00455511	0.0150846	0.00675863	0.00392607	0.00772517	0.008031	0.00920543		0.441717	1.51008	0.631236	0.804647	0.999978		0.221996	0.76724	0.389781	0.328311	0.727458
713	FBgn0053883	CG33883	2L	526		2	0	2	0	2	1	3	2		0.203582	0	0.181034	0	0.207317	0.113314	0.1767	0.110476		0.822869	0.914242	0.873551	NA	NA		1.36187	1.5359	1.44851	NA	NA
714	FBgn0038042	CG5657	3R	1194		1289	3857	2512	2869	2746	2040	4853	4656		57.8022	102.176	100.168	112.769	125.397	101.834	125.923	113.301		1.3098	1.0756	1.16795	0.205107	0.999978		1.31642	1.09381	1.1953	0.150256	0.659153
715	FBgn0004228	CG7936	3L	741		6	7	5	4	3	6	9	8		0.43354	0.298801	0.321268	0.25334	0.220747	0.482616	0.376292	0.313687		0.754871	0.999442	0.861486	0.804688	0.999978		0.873485	1.16796	1.00437	0.964734	0.993982
716	FBgn0061197	CG13164	2R	3072		11	4	31	3	2	1	16	16		0.19172	0.0411852	0.480458	0.0458313	0.0354977	0.019402	0.161361	0.151329		2.12604	5.82596	2.74994	0.167211	0.999978		0.207551	0.576267	0.459106	0.25741	0.695436
717	FBgn0034324	CG18538	2R	549		0	0	0	0	0	0	0	0		0	0	0	0	0	0	0	0		NA	NA	NA	NA	NA		NA	NA	NA	NA	NA
718	FBgn0083966	CG34130	3R	974		1	0	0	0	1	1	0	1		0.0549714	0	0	0	0.0559799	0.0611941	0	0.0298309		0	0.262778	0.169194	NA	NA		1.85085	Inf	2.35335	NA	NA
719	FBgn0029912	CG4557	X	3238		915	1784	982	1281	874	841	1561	1734		15.13	17.4269	14.4394	18.5667	14.7172	15.4806	14.9357	15.5595		0.987569	1.03186	0.999031	0.995588	0.999978		0.851456	0.900139	0.879153	0.328061	0.727458
720	FBgn0259176	CG5461	2L	7042		24605	34038	22195	23295	16293	18631	31729	36712		187.078	152.887	150.063	155.249	126.153	157.692	139.592	151.474		0.867553	1.04756	0.937019	0.654893	0.999978		0.760265	0.928441	0.841648	0.181552	0.677428
721	FBgn0034706	CG11275	2R	1665		147	414	178	211	219	126	253	234		4.72714	7.86481	5.09004	5.94744	7.17168	4.5105	4.70768	4.08344		0.861373	0.76917	0.812435	0.200795	0.999978		0.857215	0.775458	0.822676	0.229584	0.684023
722	FBgn0039733	CG11504	3R	1959		753	1416	876	1109	830	866	1674	1649		20.5805	22.8629	21.2905	26.568	23.1012	26.3483	26.4741	24.4574		1.07218	1.05155	1.05261	0.697063	0.999978		1.04439	1.03644	1.0448	0.740261	0.923743
723	FBgn0053839	CG33839	2L	468		0	0	1	0	0	0	1	1		0	0	0.101735	0	0	0	0.0661995	0.0620839		Inf	Inf	Inf	NA	NA		NA	1.22208	1.22508	NA	NA
724	FBgn0084017	CG41454	3L	930		190	515	328	274	351	242	452	421		10.9387	17.5157	16.7921	13.827	20.5786	15.5096	15.0576	13.153		1.05644	0.798682	0.910547	0.510888	0.999978		1.17197	0.896343	1.0351	0.858369	0.95948
725	FBgn0027532	CG7139	3L	3647		992	1557	1004	977	900	885	1536	1740		14.5637	13.5038	13.1073	12.5725	13.4554	14.4636	13.0484	13.8624		0.886525	0.984943	0.925729	0.565653	0.999978		0.907964	1.02034	0.96462	0.800026	0.940429
726	FBgn0011576	CG3466	X	1582		73	149	373	396	218	141	1793	1465		2.47065	2.97908	11.2258	11.7476	7.51348	5.31229	35.1135	26.9064		4.11088	4.93797	4.65764	0	0		2.15782	2.62695	2.54354	1.17762e-07	1.3855e-05
727	FBgn0043025	CG32178	3L	1814		1	10	16	3	1	1	7	1		0.0295161	0.174367	0.41995	0.077615	0.0300576	0.0328573	0.119553	0.0160172		2.45328	2.1835	2.37702	0.361657	0.999978		0.293412	0.263474	0.273229	0.154557	0.664516
728	FBgn0032393	CG12264	2L	1533		922	2517	1686	1860	1668	1303	2967	2848		32.2021	51.933	52.3638	56.942	59.326	50.6607	59.962	53.9787		1.27574	1.05828	1.14777	0.275504	0.999978		1.20913	1.01482	1.10501	0.417774	0.768374
729	FBgn0039850	CG11333	3R	661		0	0	0	1	0	0	0	0		0	0	0	0.0710003	0	0	0	0		Inf	NA	Inf	NA	NA		NA	0	0	NA	NA
730	FBgn0036361	CG10154	3L	1162		0	0	0	1	0	0	0	0		0	0	0	0.0403883	0	0	0	0		Inf	NA	Inf	NA	NA		NA	0	0	NA	NA
731	FBgn0010223	CG12232	3L	1805		18	35	23	15	24	18	30	41		0.533938	0.613329	0.606689	0.39001	0.724978	0.59438	0.514926	0.659981		0.846125	0.911476	0.87338	0.630314	0.999978		1.05398	1.14729	1.10073	0.727009	0.919319
732	FBgn0010258	CG9654	3R	1515		12	26	13	12	7	16	27	21		0.424096	0.542829	0.408551	0.371732	0.251928	0.629472	0.552143	0.402746		0.78806	1.10271	0.924022	0.82259	0.999978		0.843291	1.19031	0.99975	0.992773	0.999162
733	FBgn0031299	CG4629	2L	3194		3559	6208	4205	4000	3370	3306	5768	6454		59.6608	61.4779	62.6825	58.7742	57.5289	61.6931	55.9488	58.7109		0.973991	0.982686	0.969839	0.813436	0.999978		0.900872	0.919107	0.913701	0.481198	0.798229
734	FBgn0022764	CG8815	2R	8049		6035	8033	5168	5245	3840	4154	7237	8666		40.145	31.5674	30.57	30.582	26.0124	30.7605	27.8559	31.2825		0.823001	1.06448	0.916195	0.558066	0.999978		0.719914	0.941826	0.823079	0.13835	0.647391
735	FBgn0020508	CG9540	X	849		2	1	2	5	2	2	5	7		0.12613	0.0372559	0.11216	0.276391	0.128444	0.140408	0.182458	0.23956		2.24935	1.6057	1.84707	0.381303	0.999978		1.46266	1.06017	1.1912	0.755709	0.928522
736	FBgn0042201	CG13061	3L	538		341	412	605	829	268	210	900	610		33.9366	24.2224	53.5412	72.316	27.1609	23.2651	51.8275	32.9437		2.08388	1.71426	1.90404	0.000631213	0.0774243		0.784909	0.655489	0.701042	0.0743444	0.554962
737	FBgn0033875	CG6357	2R	1418		4504	8490	4973	4907	3181	3029	4716	5386		170.066	189.38	166.977	162.406	122.315	127.319	103.038	110.361		0.89188	0.873633	0.876535	0.297883	0.999978		0.636912	0.630848	0.636762	0.000430073	0.0188546
738	FBgn0050438	CG30438	2R	2704		38	46	21	19	24	18	11	26		0.752441	0.538088	0.369767	0.329768	0.483945	0.396766	0.126034	0.279377		0.521964	0.472414	0.497928	0.0135072	0.691033		0.617663	0.565165	0.602637	0.0708351	0.546789
739	FBgn0053287	CG33287	3L	3342		0	0	0	0	0	0	0	0		0	0	0	0	0	0	0	0		NA	NA	NA	NA	NA		NA	NA	NA	NA	NA
740	FBgn0002939	CG31783	2L	1725		11	39	11	19	11	17	20	19		0.341428	0.715118	0.303612	0.516924	0.347692	0.587393	0.359204	0.320029		0.767174	0.740751	0.747534	0.360128	0.999978		0.82732	0.806649	0.821773	0.517877	0.818074
741	FBgn0035799	CG14838	3L	3512		0	0	0	0	0	0	1	0		0	0	0	0	0	0	0.00882157	0		NA	Inf	Inf	NA	NA		NA	Inf	Inf	NA	NA
742	FBgn0054043	CG34043	2L	1201		2	12	7	7	7	6	5	10		0.0891626	0.316039	0.277505	0.273538	0.317794	0.297767	0.128981	0.241926		1.35711	0.617696	0.912448	0.808364	0.999978		1.43112	0.656307	0.990175	0.908817	0.977452
743	FBgn0261041	CG12295	2R	6536		13615	13949	8839	9087	5712	7704	12312	15280		111.532	67.5046	64.3882	65.2485	47.6505	70.2543	58.3602	67.926		0.694582	1.09415	0.836335	0.505064	0.999978		0.595655	0.948835	0.742858	0.203152	0.681527
744	FBgn0050466	CG30466	2R	1580		113	298	180	161	326	224	348	419		3.82928	5.9657	5.42414	4.78223	11.25	8.45006	6.82374	7.70516		1.02234	0.754535	0.842378	0.337216	0.999978		1.85717	1.38598	1.62643	0.00173243	0.0545764
745	FBgn0028931	CG16863	2L	2233		165	384	237	266	231	185	408	467		3.95632	5.43932	5.0533	5.59055	5.64046	4.93801	5.66072	6.07649		1.10824	1.13442	1.1128	0.478362	0.999978		1.03723	1.07405	1.06053	0.700996	0.908388
746	FBgn0023395	CG9594	3L	3064		1	7	6	3	3	2	1	10		0.0174746	0.0722623	0.0932348	0.0459509	0.0533855	0.0389054	0.0101114	0.0948279		1.55158	1.17248	1.35175	0.689297	0.999978		0.970092	0.735883	0.829734	0.7645	0.932574
747	FBgn0000114	CG31762	2L	3436		1105	1240	940	927	543	712	1210	1548		17.2189	11.4149	13.0254	12.6616	8.61664	12.3508	10.9102	13.0901		0.86233	1.16956	0.976006	0.979036	0.999978		0.663731	0.910036	0.780588	0.163835	0.66897
748	FBgn0262140	CG42866	2L	353		60	20	42	27	2	1	2	3		9.10065	1.79208	5.66487	3.58964	0.30892	0.168847	0.175532	0.246929		0.798604	0.906371	0.793244	0.828624	0.999978		0.0385711	0.0444377	0.0413685	0.000604322	0.0250641
749	FBgn0035334	CG8993	3L	616		1001	3236	2216	2568	2902	1867	5241	4224		87.006	166.161	171.279	195.648	256.867	180.648	263.593	199.236		1.42872	1.0802	1.20623	0.18073	0.999978		1.60334	1.2276	1.38855	0.0292318	0.375326
750	FBgn0028954	CG3287	2R	2755		1309	2100	1357	1484	1146	1130	2113	2328		25.4398	24.1102	23.4517	25.2798	22.6806	24.447	23.7617	24.552		0.953475	1.04741	0.988735	0.945597	0.999978		0.868688	0.965506	0.919617	0.523659	0.82242
751	FBgn0036206	CG5964	3L	3007		6	12	6	8	7	6	21	20		0.106835	0.126226	0.0950021	0.124859	0.126927	0.118929	0.216365	0.193251		0.919527	1.70152	1.29669	0.599895	0.999978		0.968338	1.81449	1.3763	0.485676	0.801368
752	FBgn0035751	CG14829	3L	660		1	3	3	0	1	2	8	5		0.0811244	0.143774	0.216418	0	0.0826128	0.180615	0.375532	0.220116		0.946635	2.30135	1.64622	0.630698	0.999978		1.09119	2.66443	1.86015	0.509966	0.813657
753	FBgn0033202	CG1339	2R	1293		0	1	1	3	3	8	2	5		0	0.0244627	0.0368228	0.108889	0.126507	0.368774	0.0479217	0.112356		6.0791	0.331211	0.600863	0.868968	0.999978		19.6728	1.07542	3.74494	0.136805	0.646789
754	FBgn0039927	CG11155	4	3639		16538	23682	16047	12872	11977	11455	19344	21945		243.331	205.844	209.955	166.007	179.456	187.621	164.689	175.218		0.809197	0.946286	0.860647	0.265099	0.999978		0.744015	0.879923	0.807963	0.10265	0.610197
755	FBgn0038274	CG7262	3R	2493		182	434	298	307	281	216	496	395		3.90881	5.50643	5.69127	5.77934	6.14575	5.16417	6.16396	4.60362		1.19251	0.971664	1.06829	0.658652	0.999978		1.10707	0.913318	1.00635	0.962174	0.993629
756	FBgn0013263	CG33261	3L	4438		3261	4219	2921	2816	2193	2283	4020	4379		39.3422	30.0694	31.3372	29.7788	26.9428	30.6611	28.0633	28.669		0.849196	1.00604	0.908897	0.498786	0.999978		0.753925	0.903726	0.826024	0.14621	0.655067
757	FBgn0039504	CG14260	3R	920		10	13	11	8	14	7	23	19		0.58198	0.446949	0.569273	0.408098	0.829719	0.453502	0.774534	0.600054		0.916193	1.09462	1.00605	0.990248	0.999978		1.12815	1.36745	1.24715	0.539291	0.83099
758	FBgn0050195	CG30195	2R	571		8	31	21	16	25	17	26	20		0.750152	1.71723	1.75105	1.31506	2.38723	1.77452	1.41071	1.0177		1.22969	0.595603	0.835728	0.547984	0.999978		1.57218	0.770016	1.13606	0.791725	0.938932
759	FBgn0032799	CG10166	2L	789		252	782	422	487	662	401	954	834		17.1009	31.3496	25.4654	28.9677	45.748	30.2926	37.4603	30.7124		1.10647	0.915982	0.987219	0.987738	0.999978		1.4541	1.21912	1.33627	0.0778223	0.563159
760	FBgn0031289	CG13950	2L	1073		25	88	62	76	48	38	107	70		1.24749	2.59409	2.75111	3.32411	2.43912	2.11083	3.08947	1.8955		1.56186	1.11699	1.31798	0.208262	0.999978		1.1025	0.798278	0.921484	0.704573	0.909136
761	FBgn0037263	CG18271	3R	1128		38	74	44	28	43	33	74	54		1.80372	2.07503	1.8572	1.16496	2.0785	1.74371	2.03246	1.39094		0.758882	0.913713	0.827491	0.39833	0.999978		0.903306	1.10074	0.992097	0.993881	0.999162
762	FBgn0085347	CG34318	2R	5248		7212	5422	4252	3939	2054	3039	5147	6686		73.5796	32.6789	38.5758	35.2252	21.3402	34.5148	30.3851	37.0167		0.661813	1.23273	0.83756	0.738876	0.999978		0.472244	0.889447	0.640245	0.201433	0.681408
763	FBgn0036997	CG5955	3L	1310		382	782	581	586	510	412	851	811		15.613	18.8816	21.1164	20.9937	21.2271	18.7454	20.1261	17.9876		1.19054	0.97393	1.07009	0.630888	0.999978		1.06399	0.88096	0.969067	0.83069	0.949604
764	FBgn0086348	CG6781	3L	832		17	48	46	49	59	26	86	65		1.09401	1.82482	2.63239	2.76398	3.86652	1.8626	3.2024	2.26994		1.81687	0.975894	1.26692	0.256705	0.999978		1.81097	0.986597	1.28632	0.231392	0.684023
765	FBgn0036571	CG12272	3L	3794		733	1420	938	904	677	634	1152	1268		10.3443	11.8384	11.7712	11.1823	9.72932	9.96003	9.4071	9.71061		1.00777	0.992152	0.992118	0.950387	0.999978		0.814516	0.810882	0.816078	0.126891	0.639637
766	FBgn0034218	CG18467	2R	1161		1545	3802	4185	4318	2217	1771	6942	6406		71.2512	103.582	171.624	174.547	104.118	90.9191	185.248	160.317		1.93954	1.8095	1.85929	1.6221e-06	0.000445305		1.0292	0.971598	0.995093	0.977937	0.996805
767	FBgn0039939	CG11231	4	495		11	15	11	4	2	7	4	11		1.18983	0.958492	1.05804	0.379242	0.220301	0.842872	0.250354	0.645672		0.645958	0.862518	0.705934	0.520954	0.999978		0.453091	0.607023	0.515511	0.175958	0.676436
768	FBgn0022800	CG10244	3R	2941		30	46	34	35	35	23	49	35		0.546163	0.494727	0.550426	0.558515	0.648879	0.466124	0.51618	0.345778		1.03173	0.788852	0.904672	0.664586	0.999978		0.974774	0.756056	0.868342	0.553997	0.837178
769	FBgn0024194	CG11495	3L	1673		61	84	62	62	97	97	197	175		1.95222	1.58813	1.76446	1.73923	3.16131	3.45577	3.64813	3.03925		0.955903	1.03135	0.996954	0.965287	0.999978		1.70032	1.85741	1.78481	0.00131899	0.0456695
770	FBgn0243513	CG17262	2L	871		276	531	357	369	334	297	554	588		16.9663	19.2832	19.5149	19.8825	20.9083	20.3239	19.7057	19.6148		1.05834	0.974383	1.00712	0.960429	0.999978		1.04328	0.971745	1.01093	0.940676	0.9882
771	FBgn0261791	CG9742	X	488		415	1272	852	836	834	554	1665	1302		45.5328	82.446	83.1257	80.3986	93.1831	67.6642	105.705	77.5204		1.25801	1.16291	1.19906	0.228806	0.999978		1.16474	1.09	1.12748	0.420739	0.770141
772	FBgn0034937	CG16783	2R	1594		21	56	56	37	51	28	58	76		0.705386	1.11123	1.67269	1.08937	1.74451	1.04698	1.1273	1.38532		1.49207	0.92179	1.14908	0.540568	0.999978		1.41745	0.885311	1.10407	0.650984	0.885314
773	FBgn0031431	CG3515	2L	1531		2	0	2	1	2	3	4	4		0.069944	0	0.0621971	0.030654	0.0712272	0.116792	0.0809441	0.0759118		1.22871	0.851039	0.955832	0.953862	0.999978		2.33983	1.64202	1.97013	0.405897	0.765205
774	FBgn0033357	CG8226	2R	384		1185	3894	2763	2792	2954	1872	5311	4542		165.228	320.75	342.582	341.229	419.44	290.565	428.495	343.669		1.38752	1.11089	1.22015	0.163458	0.999978		1.35588	1.0988	1.21158	0.177297	0.676436
775	FBgn0020278	CG5248	3R	5303		1060	1619	1068	1029	1104	1096	1884	2029		10.7024	9.65667	9.58882	9.10659	11.3511	12.3185	11.0068	11.1169		0.889187	0.954832	0.915711	0.494634	0.999978		1.06051	1.15205	1.10822	0.424023	0.772679
776	FBgn0036553	CG17027	3L	1362		205	376	243	199	297	233	421	469		8.05884	8.73199	8.49463	6.85706	11.8897	10.1964	9.57647	10.0051		0.889241	0.906405	0.892316	0.432028	0.999978		1.20399	1.24142	1.22653	0.161705	0.66897
777	FBgn0038039	CG5196	3R	1913		682	1437	928	1046	875	712	1428	1562		19.0882	23.7599	23.0966	25.6613	24.9393	22.1837	23.1267	23.7242		1.11055	1.01624	1.05435	0.694073	0.999978		1.01061	0.935811	0.975395	0.854559	0.958297
778	FBgn0003178	CG7070	3R	2172		22918	45966	32147	36433	28721	28003	55349	61148		564.953	669.39	704.687	787.222	720.993	768.446	789.497	817.988		1.17818	1.10271	1.1289	0.333995	0.999978		1.10861	1.04939	1.0812	0.528613	0.825613
779	FBgn0261688	CG42636	3L	6339		416	543	358	385	337	328	615	596		3.51373	2.70945	2.68892	2.85037	2.89868	3.08405	3.00576	2.73181		0.858672	0.979198	0.907533	0.506888	0.999978		0.873207	1.00836	0.939564	0.683754	0.900581
780	FBgn0002534	CG2043	2R	519		15	42	34	34	12	7	17	22		1.54746	2.55967	3.11908	3.07449	1.26068	0.803895	1.0148	1.23163		1.48165	1.11407	1.35131	0.410735	0.999978		0.464432	0.353291	0.399779	0.00274832	0.0769131
781	FBgn0035321	CG1275	3L	1684		4346	10963	7711	7648	8846	6363	14181	12719		138.179	205.916	218.014	213.141	286.415	225.21	260.895	219.45		1.22811	0.958952	1.06475	0.558966	0.999978		1.37177	1.08418	1.21886	0.112845	0.624616
782	FBgn0039520	CG13976	3R	1919		3	2	4	1	3	4	11	8		0.0837032	0.0329653	0.0992431	0.0244561	0.0852388	0.124238	0.17759	0.121127		1.00769	1.45272	1.27578	0.718286	0.999978		1.60787	2.34268	1.98456	0.278791	0.702932
783	FBgn0051678	CG31678	2L	4991		2049	3427	2086	2220	1960	2035	3546	4169		21.9811	21.7185	19.8995	20.875	21.4121	24.3022	22.0116	24.27		0.905508	1.03459	0.960606	0.749756	0.999978		0.956814	1.1055	1.03141	0.80071	0.940429
784	FBgn0032637	CG5050	2L	1244		23	46	33	37	102	64	183	105		0.989927	1.16961	1.26302	1.39586	4.47065	3.0664	4.55755	2.45241		1.20009	0.948158	1.00475	0.851503	0.999978		3.19768	2.56362	2.86615	5.17629e-05	0.00314119
785	FBgn0032405	CG14946	2L	2521		409	725	514	587	416	396	774	897		8.68653	9.09636	9.70746	10.9277	8.99729	9.36248	9.51193	10.3382		1.12773	1.10502	1.10697	0.458734	0.999978		0.945281	0.937014	0.944872	0.681662	0.89947
786	FBgn0032116	CG3759	2L	3332		19	8	3	3	6	5	4	7		0.305312	0.0759429	0.0428678	0.042255	0.0981832	0.0894404	0.0371925	0.0610405		0.210572	0.536416	0.307242	0.12621	0.999978		0.435643	1.12488	0.55748	0.596851	0.860055
787	FBgn0037460	CG15178	3R	830		23	44	43	19	18	20	32	45		1.4837	1.67678	2.46664	1.07433	1.18246	1.43622	1.19446	1.57528		1.0907	1.08168	1.07772	0.778233	0.999978		0.760889	0.760756	0.763798	0.31147	0.717962
788	FBgn0034315	CG5721	2R	1624		294	780	419	436	493	448	772	843		9.69297	15.1919	12.2841	12.5998	16.5521	16.4422	14.7276	15.0823		0.981261	0.923229	0.941877	0.668138	0.999978		1.22659	1.16648	1.20165	0.188777	0.678988
789	FBgn0050263	CG30263	2R	5994		87	152	102	119	147	127	196	237		0.777138	0.802101	0.810212	0.931734	1.33719	1.26286	1.01307	1.14883		1.07161	0.850217	0.930809	0.730483	0.999978		1.50592	1.20909	1.35915	0.0681287	0.542115
790	FBgn0034475	CG13874	2R	593		31	83	49	62	50	63	50	73		2.799	4.42717	3.9342	4.90681	4.59734	6.3322	2.61226	3.57679		1.20089	0.579042	0.828496	0.348134	0.999978		1.40236	0.682425	1.01611	0.898232	0.975673
791	FBgn0040733	CG15068	2R	189		14	53	32	18	58	21	117	81		3.96608	8.86985	8.06127	4.46964	16.7324	6.62257	19.1789	12.4523		0.965528	1.3837	1.22661	0.671895	0.999978		1.68907	2.45195	2.06836	0.0314865	0.387036
792	FBgn0027492	CG5643	3R	3593		2714	1260	1322	1199	521	768	1830	2260		40.4435	11.0921	17.5182	15.6612	7.90627	12.7401	15.7795	18.2758		0.60811	1.68457	0.884144	0.996177	0.999978		0.356464	0.999433	0.600553	0.303003	0.714897
793	FBgn0038114	CG11670	3R	1470		0	3	1	1	2	0	1	0		0	0.0645515	0.032389	0.031926	0.0741829	0	0.0210758	0		1.01666	0.288686	0.632446	NA	NA		1.09631	0.317461	0.70636	NA	NA
794	FBgn0053887	CG33887	2L	526		0	1	0	0	1	2	4	2		0	0.0601335	0	0	0.103659	0.226628	0.2356	0.110476		0	1.0645	0.892964	NA	NA		5.32931	Inf	11.0016	NA	NA
795	FBgn0032068	CG9466	2L	3066		0	3	1	0	7	16	17	15		0	0.0309493	0.015529	0	0.124485	0.31104	0.171782	0.142149		0.511807	0.734147	0.714239	0.452722	0.999978		13.6633	19.5865	15.6965	2.31282e-05	0.0016461
796	FBgn0033280	CG12126	2R	605		0	0	3	0	0	0	0	0		0	0	0.236092	0	0	0	0	0		Inf	NA	Inf	NA	NA		NA	0	0	NA	NA
797	FBgn0053825	CG33825	2L	898		2	8	3	2	2	0	1	1		0.119248	0.281784	0.15906	0.104524	0.121435	0	0.0345004	0.0323555		0.650824	0.565156	0.627101	0.564054	0.999978		0.279483	0.246685	0.267213	0.142269	0.653057
798	FBgn0039525	CG5646	3R	1260		222	630	395	409	502	335	809	706		9.43361	15.8151	14.9259	15.234	21.7232	15.8469	19.892	16.2802		1.17401	0.983439	1.05654	0.65782	0.999978		1.37635	1.16717	1.26878	0.0878341	0.585788
799	FBgn0028429	CG10574	3L	1581		1330	3227	2039	2106	1962	1510	3337	3306		45.0418	64.5609	61.4046	62.5156	67.6641	56.9264	65.392	60.7569		1.10715	1.03454	1.06182	0.642805	0.999978		1.04812	0.990985	1.02223	0.861631	0.960793
800	FBgn0031623	CG15632	2L	588		5	6	12	6	7	4	19	11		0.45529	0.322757	0.971671	0.47889	0.6491	0.405463	1.0011	0.543551		1.79471	1.49362	1.62053	0.289236	0.999978		1.22447	1.03369	1.10728	0.785482	0.936951
801	FBgn0033981	CG10247	2R	1635		56	96	49	59	41	36	64	64		1.83386	1.85719	1.4269	1.69354	1.36728	1.31236	1.21273	1.13733		0.820952	0.895835	0.843318	0.443266	0.999978		0.663772	0.733406	0.697984	0.0940813	0.594062
802	FBgn0035724	CG10064	3L	2443		4	18	5	8	4	8	13	15		0.0876662	0.233051	0.0974455	0.153684	0.0892745	0.19518	0.164862	0.178399		0.777324	1.23113	0.97448	0.925326	0.999978		0.8348	1.33238	1.05469	0.926814	0.983927
803	FBgn0036785	CG13700	3L	1942		12	39	24	6	16	17	25	19		0.330847	0.635211	0.588406	0.144999	0.449223	0.521757	0.398833	0.284269		0.748274	0.717258	0.728715	0.311844	0.999978		0.935485	0.903666	0.925434	0.781769	0.935216
804	FBgn0034402	CG15084	2R	1103		180	422	286	278	293	227	409	430		8.73761	12.1015	12.3454	11.8285	14.4838	12.2665	11.4881	11.3271		1.135	0.871709	0.984305	0.916484	0.999978		1.18256	0.91877	1.04726	0.76899	0.933486
805	FBgn0034416	CG15109	2R	1541		10	21	20	15	12	11	25	21		0.347451	0.431041	0.617935	0.456826	0.42459	0.42546	0.502618	0.395951		1.34714	1.07868	1.20297	0.603151	0.999978		1.00404	0.812987	0.898637	0.754247	0.928522
806	FBgn0032817	CG10631	2L	12099		3720	4726	3179	3285	2636	2713	5047	5816		16.4622	12.3551	12.51	12.7423	11.8792	13.365	12.9236	13.9669		0.844792	1.08846	0.944956	0.69491	0.999978		0.79539	1.03702	0.909364	0.476846	0.795894
807	FBgn0261526	CG42576	3L	3869		4	2	1	1	0	4	0	0		0.055355	0.0163506	0.012306	0.0121301	0	0.0616212	0	0		0.32228	0	0.17863	NA	NA		0.77285	0	0.592035	NA	NA
808	FBgn0002842	CG11308	3L	993		1	0	0	0	0	0	2	0		0.0539196	0	0	0	0	0	0.0623995	0		0	Inf	1.02928	NA	NA		0	Inf	1.02928	NA	NA
809	FBgn0038090	CG10909	3R	1173		0	1	1	1	0	1	1	0		0	0.0269652	0.0405898	0.0400096	0	0.0508125	0.0264121	0		3.04998	0.522884	1.39559	NA	NA		1.84242	0.317461	0.700241	NA	NA
810	FBgn0030768	CG9723	X	1726		285	507	314	303	309	317	553	545		8.84097	9.29115	8.66172	8.2388	9.76132	10.9468	9.92624	9.17446		0.905892	0.941741	0.916926	0.540834	0.999978		1.04623	1.10003	1.07632	0.599369	0.86158
811	FBgn0033960	CG10151	2R	2766		697	1467	951	1056	846	700	1517	1469		13.492	16.7757	16.3698	17.9173	16.6767	15.0839	16.9916	15.431		1.10551	1.04274	1.06602	0.634623	0.999978		0.964321	0.920633	0.945368	0.673682	0.894983
812	FBgn0040104	CG3410	2L	974		9	14	11	13	8	14	9	19		0.494742	0.454644	0.537711	0.626392	0.447839	0.856718	0.286275	0.566786		1.18788	0.669349	0.887895	0.755991	0.999978		1.25825	0.714872	0.969623	0.891011	0.972143
813	FBgn0033404	CG1978	2R	1137		2	27	15	15	27	27	52	58		0.0941814	0.751114	0.628125	0.619145	1.29478	1.41538	1.41691	1.48215		1.48867	1.09294	1.18252	0.537924	0.999978		3.05988	2.26318	2.59269	0.00151117	0.0505169
814	FBgn0035762	CG8605	3L	2387		506	989	600	688	586	559	1040	1098		11.3499	13.1053	11.9678	13.5269	13.3856	13.9582	13.4984	13.3652		1.01557	1.00361	1.00114	0.993637	0.999978		1.02641	1.02614	1.03059	0.824516	0.947647
815	FBgn0037445	CG9727	3R	4561		938	982	712	691	175	300	497	681		11.0113	6.8101	7.43251	7.11017	2.09204	3.9204	3.37596	4.33822		0.783157	1.3106	0.897374	0.994048	0.999978		0.305736	0.516723	0.399581	0.000257547	0.0123216
816	FBgn0262361	CG43059	3L	379		0	0	1	0	0	0	1	0		0	0	0.125625	0	0	0	0.081745	0		Inf	Inf	Inf	NA	NA		NA	0.627626	0.630538	NA	NA
817	FBgn0037227	CG14640	3R	756		9	13	5	6	5	2	5	8		0.637406	0.543906	0.314893	0.37247	0.360611	0.15768	0.204903	0.307463		0.56269	1.01414	0.685815	0.555725	0.999978		0.397496	0.726728	0.517	0.250684	0.693139
818	FBgn0030055	CG12772	X	3084		849	1452	871	849	675	775	1222	1402		14.7397	14.8921	13.4468	12.9198	11.9338	14.9781	12.276	13.2086		0.863984	0.967343	0.902991	0.460184	0.999978		0.831697	0.941135	0.88594	0.375042	0.749128
819	FBgn0030990	CG7556	X	2130		596	1292	685	780	748	690	1224	1084		14.9817	19.186	15.3118	17.1861	19.1475	19.308	17.8034	14.7868		0.92888	0.865016	0.889172	0.378593	0.999978		1.03582	0.976182	1.01156	0.94508	0.989304
820	FBgn0050340	CG30340	2R	1191		22	9	11	2	5	6	9	9		0.989023	0.239019	0.43974	0.0788098	0.228902	0.300267	0.234116	0.219561		0.397972	0.875062	0.526848	0.431698	0.999978		0.382124	0.84906	0.517005	0.416787	0.767928
821	FBgn0031143	CG1532	X	1058		351	855	455	454	608	502	800	781		17.763	25.5613	20.4758	20.1387	31.3335	28.2805	23.4264	21.4482		0.918065	0.768936	0.828275	0.18134	0.999978		1.26939	1.07546	1.18191	0.247811	0.691217
822	FBgn0034398	CG15098	2R	949		4140	8120	4752	4734	4542	3665	6601	6427		233.577	270.64	238.411	234.112	260.959	230.185	215.498	196.774		0.912986	0.857497	0.879622	0.308542	0.999978		0.893347	0.849245	0.876101	0.294091	0.713116
823	FBgn0263605	CG5018	3L	2270		200	362	259	233	228	222	353	410		4.71737	5.04412	5.43237	4.81717	5.47646	5.82902	4.81781	5.24787		1.02092	0.909927	0.955582	0.760772	0.999978		1.06114	0.956097	1.01269	0.940391	0.9882
824	FBgn0034502	CG13871	2R	1717		2	5	3	4	2	2	8	5		0.0623671	0.092109	0.0831891	0.109333	0.0635113	0.069427	0.144351	0.0846105		1.22133	1.7545	1.44766	0.599162	0.999978		0.795378	1.1571	0.997203	0.967685	0.994507
825	FBgn0004655	CG3707	X	6773		1894	2483	1641	1603	1192	1250	2531	2732		14.9725	11.5957	11.5357	11.1074	9.59591	11.0001	11.5774	11.7199		0.822236	1.15539	0.952299	0.795298	0.999978		0.704529	1.00169	0.841437	0.195221	0.681408
826	FBgn0025456	CG5413	3R	967		230	373	268	225	262	236	362	401		12.7349	12.2007	13.1954	10.9199	14.7729	14.5464	11.598	12.0488		0.937797	0.824231	0.8718	0.354295	0.999978		1.07361	0.954389	1.02075	0.90769	0.977424
827	FBgn0051855	CG31855	2L	1142		658	1443	850	873	952	760	1516	1412		30.85	39.9671	35.4379	35.8765	45.4529	39.6658	41.1276	35.9247		0.983724	0.924547	0.945552	0.675728	0.999978		1.10555	1.05163	1.08338	0.551495	0.836349
828	FBgn0038088	CG10126	3R	884		428	1292	765	708	890	739	1542	1194		25.9231	46.2288	41.2026	37.5875	54.8945	49.8266	54.0421	39.2443		1.07475	0.908857	0.972859	0.878136	0.999978		1.34637	1.15161	1.25089	0.0993284	0.608532
829	FBgn0027599	CG2790	2R	1754		677	1464	856	1021	845	712	1477	1447		20.6659	26.4006	23.2359	27.3186	26.2675	24.1946	26.0886	23.9698		1.04893	1.01329	1.0229	0.867307	0.999978		0.986111	0.964203	0.97895	0.871102	0.964039
830	FBgn0052668	CG32668	X	2592		7	24	15	12	45	33	73	50		0.144597	0.292873	0.275532	0.217274	0.946604	0.758836	0.872546	0.560479		1.11183	0.857025	0.908656	0.802295	0.999978		3.62489	2.82664	3.21888	2.95463e-05	0.00203993
831	FBgn0261243	CG1009	3L	3930		1994	2878	1918	2271	1528	1622	3003	3697		27.1662	23.1633	23.2365	27.1198	21.1993	24.5995	23.6735	27.3326		0.967542	1.13831	1.03577	0.759763	0.999978		0.829165	0.986866	0.910167	0.46089	0.788156
832	FBgn0001965	CG7793	2L	5625		2805	3678	2357	2664	1631	1950	3721	4053		26.6997	20.682	19.9504	22.2266	15.8097	20.6624	20.4945	20.9353		0.858821	1.15994	0.974349	0.933997	0.999978		0.700127	0.956643	0.821548	0.130785	0.641666
833	FBgn0037141	CG7143	3L	3048		205	307	215	186	153	207	295	342		3.60109	3.18585	3.35845	2.86391	2.73695	4.04785	2.99852	3.26014		0.887322	0.941975	0.905246	0.524848	0.999978		0.913125	0.979152	0.948298	0.740287	0.923743
834	FBgn0031005	CG7890	X	2006		780	1345	953	973	645	697	1222	1450		20.819	21.2077	22.6192	22.7638	17.5315	20.7095	18.873	21.0021		1.04874	1.06551	1.04683	0.723207	0.999978		0.83314	0.85569	0.848217	0.215218	0.681527
835	FBgn0035481	CG12605	3L	4435		3621	1932	1734	1434	708	1073	2472	3065		43.715	13.7789	18.6153	15.1746	8.70424	14.4203	17.2685	20.0799		0.556398	1.64941	0.838794	0.911271	0.999978		0.358841	1.07606	0.616103	0.320266	0.722918
836	FBgn0036586	CG13070	3L	459		0	0	0	0	0	0	0	0		0	0	0	0	0	0	0	0		NA	NA	NA	NA	NA		NA	NA	NA	NA	NA
837	FBgn0039768	CG15533	3R	2204		0	0	0	0	0	0	0	0		0	0	0	0	0	0	0	0		NA	NA	NA	NA	NA		NA	NA	NA	NA	NA
838	FBgn0025781	CG6759	3R	2583		280	384	275	318	210	208	457	444		5.80402	4.70229	5.06902	5.77783	4.43288	4.79963	5.48141	4.9944		0.997141	1.1585	1.05996	0.653207	0.999978		0.799298	0.940366	0.873197	0.35278	0.739295
839	FBgn0000547	CG12676	2L	5686		1996	1461	1163	1138	539	866	1442	2122		18.7953	8.12729	9.73841	9.39285	5.1686	9.07778	7.85704	10.8433		0.676757	1.34153	0.882941	0.864575	0.999978		0.475339	0.952362	0.669585	0.255575	0.695436
840	FBgn0031422	CG9870	2L	1380		77	197	135	122	117	105	198	214		2.9875	4.51533	4.65768	4.14899	4.62272	4.53502	4.44515	4.50567		1.15082	0.998742	1.06159	0.728597	0.999978		1.12803	0.989331	1.0583	0.745145	0.925512
841	FBgn0032200	CG5676	2L	762		2548	7039	4487	4545	4256	3258	7192	6527		179.036	292.185	280.36	279.924	304.535	254.838	292.412	248.876		1.16786	0.988284	1.06567	0.616143	0.999978		1.09816	0.940227	1.01744	0.878662	0.967597
842	FBgn0024293	CG1865	2R	1367		3450	9764	6506	7460	5189	4158	8838	8602		135.128	225.924	226.601	256.113	206.969	181.295	200.302	182.833		1.31396	1.00807	1.15128	0.299022	0.999978		0.995717	0.772804	0.873152	0.318134	0.720787
843	FBgn0029878	CG10695	X	3394		1727	2317	1475	1479	1147	1232	2109	2428		27.2443	21.5932	20.6917	20.4512	18.4265	21.6355	19.2515	20.7856		0.813214	1.02107	0.894404	0.437484	0.999978		0.746077	0.947602	0.839618	0.197151	0.681408
844	FBgn0031718	CG14014	2L	1127		0	0	0	0	0	0	0	0		0	0	0	0	0	0	0	0		NA	NA	NA	NA	NA		NA	NA	NA	NA	NA
845	FBgn0032276	CG17098	2L	2372		2	8	4	5	13	7	18	14		0.0451451	0.106679	0.0802899	0.0989275	0.298827	0.175894	0.235103	0.17149		1.16899	0.874787	0.946079	0.93436	0.999978		2.91259	2.20816	2.54385	0.0540915	0.496952
846	FBgn0035853	CG7375	3L	912		689	1141	656	885	673	630	1474	1291		40.4501	39.5725	34.2471	45.5418	40.2357	41.1732	50.0729	41.1298		0.96744	1.14338	1.04412	0.749293	0.999978		0.929652	1.11305	1.02372	0.86791	0.962689
847	FBgn0026196	CG10206	2L	1811		139	347	217	238	207	173	357	427		4.10953	6.06057	5.70501	6.16766	6.23222	5.69372	6.10731	6.85069		1.14395	1.11105	1.11777	0.466086	0.999978		1.08257	1.0631	1.07629	0.632061	0.876975
848	FBgn0050385	CG30385	2R	1712		9	12	7	10	10	5	10	27		0.281471	0.221707	0.194675	0.274131	0.318484	0.174074	0.180966	0.458231		0.899286	1.33387	1.09493	0.822424	0.999978		0.886077	1.33133	1.09928	0.796071	0.93967
849	FBgn0050484	CG30484	2R	2637		9	9	6	7	2	3	8	2		0.182738	0.107953	0.108332	0.12458	0.0413534	0.0678078	0.0939897	0.0220366		0.768197	1.0776	0.839138	0.839493	0.999978		0.339667	0.483672	0.40406	0.111817	0.624376
850	FBgn0032168	CG13126	2L	1632		154	286	212	168	182	180	318	394		5.05238	5.54304	6.18488	4.83116	6.08054	6.57387	6.03681	7.01457		1.01151	1.05438	1.02575	0.872672	0.999978		1.09512	1.1533	1.12879	0.426087	0.772679
851	FBgn0260049	CG10724	3L	2295		436	926	568	619	534	555	1002	1053		10.1718	12.7624	11.7837	12.6581	12.6867	14.4138	13.5265	13.3312		1.04029	1.01215	1.01709	0.900362	0.999978		1.08773	1.06998	1.08322	0.557973	0.838924
852	FBgn0004462	CG7001	X	2127		1244	1577	1007	1111	639	751	1402	1623		31.3147	23.4513	22.5412	24.5137	16.3804	21.0446	20.4212	22.1705		0.828286	1.16253	0.947922	0.839205	0.999978		0.620941	0.881609	0.741549	0.030509	0.38319
853	FBgn0041624	CG32402	3L	1221		0	0	0	1	0	1	1	1		0	0	0	0.0384367	0	0.048815	0.0253738	0.0237963		Inf	1.02364	1.81595	NA	NA		Inf	1.25083	2.49815	NA	NA
854	FBgn0085550	CG40992	U	1026		0	0	0	0	0	0	0	0		0	0	0	0	0	0	0	0		NA	NA	NA	NA	NA		NA	NA	NA	NA	NA
855	FBgn0035904	CG6776	3L	893		55	129	108	108	109	97	187	224		3.29767	4.5692	5.75821	5.67589	6.65528	6.47424	6.4877	7.28822		1.42211	1.07274	1.20046	0.255036	0.999978		1.53885	1.17332	1.33048	0.0902964	0.586397
856	FBgn0029535	CG14635	X	475		4	14	1	4	7	2	1	1		0.450881	0.932259	0.100236	0.39521	0.803518	0.25096	0.0652239	0.061169		0.35379	0.122748	0.25486	0.0262775	0.999978		0.705622	0.248995	0.589438	0.267032	0.696475
857	FBgn0036789	CG13702	3L	2370		432	489	378	384	224	270	424	661		9.75958	6.52624	7.59379	7.60405	5.15336	6.79023	5.54266	8.1036		0.897223	1.16885	0.996234	0.933354	0.999978		0.664549	0.87503	0.766822	0.149077	0.658711
858	FBgn0042199	CG13713	3L	300		0	0	0	0	0	0	0	0		0	0	0	0	0	0	0	0		NA	NA	NA	NA	NA		NA	NA	NA	NA	NA
859	FBgn0039030	CG6660	3R	1112		0	0	1	1	0	0	0	18		0	0	0.0428164	0.0422043	0	0	0	0.470319		Inf	Inf	Inf	0.062413	0.999978		NA	5.41232	5.41733	0.495135	0.804979
860	FBgn0031318	CG4887	2L	3329		4198	6799	3961	3992	3508	3333	6260	6626		67.5187	64.6002	56.6508	56.278	57.4562	59.6747	58.2587	57.8312		0.828851	1.01249	0.9038	0.454193	0.999978		0.809748	1.00084	0.899641	0.431836	0.77398
861	FBgn0031676	CG14040	2L	1602		263	592	360	407	376	347	591	634		8.79	11.6886	10.6993	11.9232	12.7972	12.9103	11.4295	11.4988		1.07983	0.911258	0.981034	0.900455	0.999978		1.15648	0.987022	1.07341	0.625436	0.874775
862	FBgn0050493	CG30493	2R	1549		298	766	527	563	586	423	996	939		10.3006	15.6415	16.1985	17.0576	20.6271	16.2764	19.9209	17.6132		1.25704	1.03912	1.12509	0.364157	0.999978		1.31308	1.09865	1.19891	0.176157	0.676436
863	FBgn0261704	CG42740	3R	4135		4377	4894	3710	2741	2119	2102	3483	4096		56.6757	37.4361	42.7183	31.1097	27.9413	30.2988	26.0963	28.7812		0.753975	0.963015	0.822021	0.396942	0.999978		0.559924	0.723375	0.63263	0.0248169	0.342403
864	FBgn0067864	CG12021	3L	3260		1011	1730	1133	1348	856	921	1700	1943		16.6046	16.7854	16.5473	19.4059	14.3168	16.8388	16.1559	17.3173		1.04557	1.09766	1.05994	0.646651	0.999978		0.854147	0.90693	0.884747	0.34876	0.738058
865	FBgn0041780	CG11833	3R	1494		22	64	49	27	38	20	65	52		0.788438	1.35498	1.56157	0.848155	1.38683	0.797899	1.34792	1.01129		1.10546	1.10315	1.09823	0.726516	0.999978		0.94207	0.951287	0.950202	0.812562	0.944534
866	FBgn0260655	CG8793	3L	4090		1143	1678	1127	1250	895	891	1501	1912		14.963	12.9769	13.1195	14.3433	11.9314	12.9844	11.3699	13.5828		0.95089	1.02395	0.974818	0.868638	0.999978		0.812613	0.885192	0.851467	0.224244	0.681839
867	FBgn0034987	CG3363	2R	6995		1340	1567	1080	1125	711	848	1515	1724		10.2568	7.08571	7.35108	7.54791	5.54208	7.22565	6.71004	7.16101		0.826614	1.10964	0.931731	0.740622	0.999978		0.667629	0.90664	0.778642	0.116884	0.627956
868	FBgn0030309	CG1572	X	976		211	461	369	351	317	258	821	478		11.5752	14.9401	18.0008	16.8779	17.7093	15.7557	26.0612	14.2299		1.28485	1.22669	1.24572	0.213221	0.999978		1.16089	1.1229	1.14449	0.441258	0.778213
869	FBgn0041710	CG18550	3R	1439		19	41	19	18	35	32	38	45		0.70695	0.901209	0.628649	0.587048	1.32617	1.32543	0.818132	0.908608		0.738169	0.665709	0.689217	0.164249	0.999978		1.51721	1.38304	1.46674	0.160343	0.668194
870	FBgn0039530	CG5586	3R	5613		2915	4550	3131	3046	2274	2096	4112	4559		27.806	25.64	26.5585	25.4681	22.0895	22.2569	22.6965	23.5993		0.943093	1.06682	0.988091	0.968513	0.999978		0.756968	0.866373	0.813209	0.108514	0.622692
871	FBgn0028984	CG18525	3R	1520		979	1936	1294	1219	1503	1511	2486	2684		34.4854	40.2869	40.5327	37.6376	53.9146	59.2502	50.6708	51.3055		1.01869	0.920535	0.954056	0.755251	0.999978		1.39021	1.26995	1.33551	0.0273213	0.359605
872	FBgn0037428	CG1169	3R	1273		0	0	0	0	3	0	1	0		0	0	0	0	0.128494	0	0.0243373	0		NA	0.192457	0.195156	NA	NA		Inf	Inf	Inf	NA	NA
873	FBgn0250871	CG2467	X	4312		77	73	72	45	58	47	105	114		0.956109	0.535484	0.795004	0.489774	0.733399	0.649663	0.754416	0.768158		0.824755	1.12522	0.955156	0.865118	0.999978		0.834496	1.15266	0.981844	0.98602	0.998732
874	FBgn0038808	CG5417	3R	523		220	890	505	547	780	440	1154	830		22.5225	53.8258	45.9732	49.0849	81.3175	50.1441	68.3604	46.1106		1.23325	0.88891	1.01505	0.864919	0.999978		1.60475	1.17149	1.37155	0.154774	0.664516
875	FBgn0033885	CG6646	2R	735		99	365	216	183	148	105	265	193		7.2118	15.7075	13.9921	11.6849	10.9791	8.51473	11.1701	7.62948		1.10749	0.984009	1.04505	0.87242	0.999978		0.792071	0.711893	0.75287	0.171163	0.672747
876	FBgn0053647	CG33647	3L	573		0	0	0	0	1	2	0	1		0	0	0	0	0.0951561	0.208039	0	0.0507073		NA	0.17234	0.169842	NA	NA		Inf	Inf	Inf	NA	NA
877	FBgn0262719	CG43163	3L	7970		60	76	37	29	33	31	276	60		0.403078	0.301618	0.221034	0.170766	0.22576	0.231831	1.07288	0.218735		0.535938	2.86375	1.39988	0.743961	0.999978		0.589212	3.19732	1.49935	0.616107	0.870298
878	FBgn0030640	CG6294	X	2558		415	857	557	613	622	545	1058	1051		8.68647	10.597	10.3674	11.2466	13.2581	12.6989	12.814	11.9379		1.09335	0.97402	1.01932	0.866235	0.999978		1.23684	1.11497	1.17845	0.22604	0.683468
879	FBgn0034931	CG2812	2R	1321		67	173	128	97	137	138	249	254		2.71561	4.14234	4.61341	3.44612	5.65469	6.22652	5.83979	5.5867		1.15244	0.98214	1.03992	0.771013	0.999978		1.60263	1.37932	1.48952	0.0166701	0.273021
880	FBgn0259965	CG42475	2L	368		2	9	6	3	5	5	7	13		0.29099	0.773565	0.776281	0.382592	0.740821	0.809825	0.589319	1.02641		1.08045	1.06737	1.06443	0.936157	0.999978		1.36549	1.35721	1.36525	0.591533	0.856056
881	FBgn0028852	CG15262	2L	1560		0	0	0	0	0	0	3	0		0	0	0	0	0	0	0.0595795	0		NA	Inf	Inf	NA	NA		NA	Inf	Inf	NA	NA
882	FBgn0038834	CG15697	3R	572		9240	31979	20274	22035	24521	15193	40213	33920		864.911	1768.36	1687.56	1807.92	2337.4	1583.13	2178.07	1723		1.31049	1.01638	1.13214	0.410872	0.999978		1.38329	1.08612	1.21998	0.21259	0.681527
883	FBgn0046301	CG7148	3L	1546		563	1214	780	893	801	670	1324	1332		19.4982	24.8377	24.0215	27.1084	28.2497	25.8306	26.5325	25.0334		1.12612	0.974129	1.03725	0.777004	0.999978		1.12177	0.982038	1.05249	0.697881	0.906934
884	FBgn0052521	CG32521	X	2658		13277	26717	15080	14921	11958	12093	20069	20816		267.449	317.933	270.123	263.454	245.298	271.174	233.922	227.545		0.88856	0.912533	0.891573	0.372616	0.999978		0.810843	0.841931	0.828866	0.141313	0.653057
885	FBgn0051414	CG31414	3R	2031		170	278	215	138	245	216	375	476		4.48162	4.3295	5.04016	3.18883	6.57729	6.33888	5.72034	6.8096		0.905773	0.992151	0.948635	0.693087	0.999978		1.33862	1.48165	1.41199	0.0205631	0.304837
886	FBgn0050154	CG30154	2R	494		11	19	18	11	12	7	21	22		1.19223	1.21655	1.73485	1.04503	1.32448	0.844578	1.31702	1.29396		1.12074	1.23113	1.16293	0.669527	0.999978		0.821445	0.913419	0.873135	0.711469	0.910257
887	FBgn0034292	CG5767	2R	842		0	0	0	2	0	0	0	0		0	0	0	0.111476	0	0	0	0		Inf	NA	Inf	NA	NA		NA	0	0	NA	NA
888	FBgn0003016	CG3479	2L	6251		1252	1311	1051	889	675	744	1427	1663		10.7238	6.6337	8.00513	6.67443	5.8877	7.09402	7.07253	7.72979		0.811639	1.16499	0.946499	0.846081	0.999978		0.676018	0.981578	0.815729	0.284701	0.707
889	FBgn0030599	CG9030	X	815		0	0	1	0	0	1	1	0		0	0	0.0584195	0	0	0.0731326	0.0380139	0		Inf	0.522884	1.34556	NA	NA		Inf	0.627626	1.84233	NA	NA
890	FBgn0037504	CG1142	3R	907		405	1211	733	701	802	565	1267	1146		23.908	42.2318	38.478	36.2721	48.2123	37.1287	43.2783	36.7115		1.1121	0.957445	1.02065	0.866427	0.999978		1.19546	1.0413	1.11888	0.405544	0.765027
891	FBgn0044051	CG14173	3L	465		27	18	18	10	8	11	14	27		3.1089	1.2244	1.84304	1.00927	0.938054	1.40997	0.932772	1.68708		0.625665	1.14227	0.78765	0.676172	0.999978		0.485323	0.894382	0.644677	0.338886	0.731658
892	FBgn0013998	CG33101	3R	2540		700	1079	749	742	555	558	1075	1248		14.7557	13.4366	14.0399	13.7098	11.9138	13.0939	13.1122	14.276		0.953327	1.1192	1.01894	0.855725	0.999978		0.809403	0.961081	0.88675	0.370451	0.746797
893	FBgn0051869	CG31869	2L	3858		782	1215	902	908	741	792	1512	1725		10.8528	9.96131	11.1317	11.0455	10.4724	12.2358	12.142	12.9913		1.03216	1.13078	1.07241	0.601545	0.999978		0.996097	1.10356	1.05489	0.693263	0.905499
894	FBgn0033451	CG1665	2R	1186		306	903	527	472	593	499	966	926		13.8144	24.0827	21.1564	18.6775	27.2622	25.0775	25.2344	22.6856		1.03396	0.935108	0.971445	0.846512	0.999978		1.28054	1.17062	1.22961	0.134753	0.645647
895	FBgn0042125	CG18787	2L	1386		169	369	175	209	157	151	277	296		6.52859	8.42104	6.0116	7.07693	6.17629	6.49355	6.1918	6.20516		0.855187	0.999589	0.910744	0.565936	0.999978		0.780329	0.922508	0.848869	0.294897	0.713724
896	FBgn0024833	CG9388	3R	1750		1217	2516	1587	1794	1554	1379	2911	2911		37.2347	45.4752	43.1772	48.1112	48.4177	46.9672	51.5353	48.3313		1.07667	1.06944	1.06448	0.631262	0.999978		1.05978	1.06519	1.06693	0.618742	0.871819
897	FBgn0038760	CG12254	3R	2717		412	582	335	423	346	354	595	663		8.11901	6.77541	5.87044	7.30655	6.94348	7.76573	6.78465	7.09004		0.855088	0.963693	0.898734	0.457231	0.999978		0.899145	1.02577	0.961468	0.804928	0.941871
898	FBgn0032521	CG7110	2L	3148		123	195	134	141	149	126	169	206		2.09202	1.95931	2.02668	2.10207	2.58073	2.38564	1.66323	1.90133		0.987725	0.733979	0.846026	0.301485	0.999978		1.11822	0.840917	0.985684	0.874365	0.965285
899	FBgn0033434	CG1902	2R	1780		2591	4556	3060	3185	2545	2389	4296	4573		77.9369	80.9592	81.8496	83.9753	77.9577	79.9954	74.773	74.6459		1.01402	0.966435	0.982841	0.886655	0.999978		0.909871	0.877335	0.897436	0.398631	0.761972
900	FBgn0035607	CG4835	3L	3675		6	7	7	12	2	3	2	6		0.0874157	0.0602481	0.0906893	0.153245	0.0296732	0.0486556	0.0168606	0.0474372		1.58954	0.841841	1.32742	0.72347	0.999978		0.481664	0.257528	0.346468	0.0621468	0.527786
901	FBgn0262610	CG43136	X	627		2	16	7	6	5	6	6	2		0.170788	0.807151	0.531552	0.449103	0.434804	0.570365	0.296472	0.0926802		1.00524	0.39312	0.696447	0.383569	0.999978		0.975161	0.385215	0.683478	0.354671	0.74098
902	FBgn0025874	CG8474	3L	1935		276	588	333	379	263	258	522	547		7.63702	9.61167	8.19367	9.19221	7.41081	7.94708	8.35776	8.21355		0.983966	1.10214	1.02847	0.82493	0.999978		0.819374	0.928194	0.876561	0.351119	0.738863
903	FBgn0039966	CG17515	X	1077		556	1531	861	838	980	826	1537	1468		27.6411	44.9637	38.063	36.5166	49.6137	45.7123	44.2139	39.6036		1.00885	0.898028	0.940975	0.661267	0.999978		1.21522	1.09382	1.15909	0.273899	0.700543
904	FBgn0001085	CG17697	3L	3794		969	1437	946	924	776	776	1431	1543		13.6748	11.9801	11.8716	11.4297	11.1521	12.1908	11.6854	11.8166		0.878853	1.0285	0.938987	0.659442	0.999978		0.829363	0.981943	0.904246	0.461441	0.788327
905	FBgn0000473	CG9438	2R	1674		515	1237	932	860	832	787	1261	1156		16.472	23.3731	26.5079	24.1104	27.0994	28.0213	23.3378	20.0644		1.24367	0.803795	0.98837	0.94611	0.999978		1.2768	0.834331	1.03715	0.798991	0.940391
906	FBgn0035235	CG7879	3L	3817		989	1744	1158	1124	1056	941	1785	1812		13.873	14.452	14.4445	13.8199	15.0846	14.6939	14.4883	13.7931		0.969625	0.970157	0.962162	0.770003	0.999978		0.962037	0.973984	0.97202	0.830198	0.949604
907	FBgn0260461	CG14098	3L	1827		208	305	215	189	237	190	285	336		6.09566	5.28036	5.60293	4.85495	7.07295	6.19846	4.83289	5.3435		0.889271	0.784108	0.828317	0.214526	0.999978		1.06162	0.947342	1.01266	0.953342	0.990844
908	FBgn0040396	CG3939	X	830		97	280	162	158	401	252	580	439		6.25733	10.6704	9.29292	8.9339	26.3425	18.0964	21.6496	15.3678		1.05866	0.850361	0.906899	0.716259	0.999978		2.4284	1.97551	2.20521	1.45264e-05	0.0011019
909	FBgn0053876	CG33876	2L	555		0	0	1	1	2	1	3	2		0	0	0.0857872	0.0845608	0.196484	0.107393	0.167467	0.104704		Inf	0.914242	1.50224	NA	NA		Inf	1.55375	3.26325	NA	NA
910	FBgn0031528	CG15412	2L	1859		62	87	63	50	71	35	65	65		1.7857	1.48027	1.61353	1.26227	2.08243	1.12217	1.08326	1.01592		0.850861	0.67006	0.759928	0.164945	0.999978		0.889294	0.710191	0.811013	0.283265	0.705409
911	FBgn0036230	CG11570	3L	936		0	0	0	1	0	0	0	0		0	0	0	0.0501402	0	0	0	0		Inf	NA	Inf	NA	NA		NA	0	0	NA	NA
912	FBgn0029899	CG14438	X	10768		2250	2466	1749	1834	1211	1388	2656	3011		11.1878	7.2437	7.73339	7.9933	6.13197	7.68287	7.64176	8.12457		0.819757	1.16575	0.951557	0.852669	0.999978		0.678423	0.976288	0.815432	0.234911	0.686746
913	FBgn0034560	CG9235	2R	1105		0	0	0	0	0	0	0	0		0	0	0	0	0	0	0	0		NA	NA	NA	NA	NA		NA	NA	NA	NA	NA
914	FBgn0052267	CG32267	3L	489		809	2355	1706	1469	1726	1040	2473	2081		88.5799	152.33	166.106	140.986	192.452	126.763	156.681	123.648		1.25353	0.897067	1.04978	0.745438	0.999978		1.22566	0.887926	1.04261	0.775712	0.93351
915	FBgn0039748	CG15529	3R	962		7	12	11	9	16	12	27	13		0.3896	0.394556	0.544419	0.439066	0.906851	0.74349	0.869539	0.392639		1.21783	0.778697	0.923614	0.89538	0.999978		1.9224	1.24659	1.56057	0.246147	0.691074
916	FBgn0002775	CG8631	3L	1963		584	1216	802	809	869	683	1449	1345		15.929	19.5937	19.4522	19.3415	24.1374	20.7381	22.8691	19.908		1.06548	0.973596	1.00863	0.93802	0.999978		1.16026	1.0732	1.1202	0.394921	0.75919
917	FBgn0052392	CG32392	3L	2501		318	652	372	481	313	260	594	500		6.80784	8.24587	7.08182	9.02596	6.82373	6.19624	7.35823	5.80873		1.04361	1.03222	1.02984	0.837462	0.999978		0.794304	0.795822	0.798432	0.109652	0.622805
918	FBgn0031674	CG31919	2L	2589		3417	6254	4080	4254	3459	3382	5919	6721		70.6657	76.4061	75.0315	77.113	72.8466	77.8593	70.8299	75.427		1.00614	0.991707	0.990567	0.940561	0.999978		0.939161	0.936141	0.941622	0.637951	0.879558
919	FBgn0033344	CG8252	2R	920		12	10	8	7	3	3	6	7		0.698376	0.343807	0.414016	0.357085	0.177797	0.194358	0.202052	0.221073		0.706527	1.16193	0.80975	0.807611	0.999978		0.320808	0.534194	0.410447	0.0932883	0.591957
920	FBgn0011746	CG8084	2R	2422		1290	2071	1451	1300	1061	1174	1775	2203		28.5175	27.0463	28.5239	25.1902	23.8854	28.891	22.7052	26.428		0.937197	0.95148	0.935437	0.61493	0.999978		0.868149	0.890672	0.882822	0.342424	0.733096
921	FBgn0004106	CG5363	2L	1083		8	39	22	19	17	13	28	30		0.39551	1.13904	0.967185	0.823355	0.855877	0.715457	0.800995	0.804855		1.16	1.04465	1.09501	0.818635	0.999978		0.959977	0.872889	0.91637	0.735982	0.923743
922	FBgn0027291	CG12233	X	2035		7216	12378	8899	9701	6873	7281	14087	15458		189.858	192.393	208.205	223.725	184.151	213.253	214.464	220.706		1.09728	1.11856	1.09809	0.460495	0.999978		0.951664	0.981143	0.971143	0.813888	0.945041
923	FBgn0039459	CG5491	3R	1170		82	156	114	109	108	105	188	174		3.75253	4.21736	4.63911	4.37223	5.03302	5.349	4.9782	4.32104		1.1007	0.914334	0.991123	0.971678	0.999978		1.1951	1.00424	1.10044	0.582616	0.85097
924	FBgn0263025	CG43320	3R	1197		111	374	264	269	276	216	466	443		4.96506	9.8828	10.5009	10.5468	12.572	10.7554	12.0612	10.7531		1.39863	0.999026	1.15259	0.299442	0.999978		1.46083	1.05505	1.22989	0.1491	0.658711
925	FBgn0001197	CG5499	3R	910		1746	3562	2006	2388	1871	1846	3565	3550		102.73	123.81	104.955	123.156	112.105	120.909	121.372	113.347		0.981949	1.02862	0.996305	0.97881	0.999978		0.945493	1.002	0.9774	0.859234	0.960096
926	FBgn0030827	CG18258	X	1476		0	0	0	0	2	0	0	0		0	0	0	0	0.0738813	0	0	0		NA	0	0	NA	NA		Inf	NA	Inf	NA	NA
927	FBgn0036876	CG9451	3L	1401		124	275	185	156	135	95	176	197		4.73892	6.20865	6.28708	5.22575	5.25396	4.04161	3.89202	4.08557		1.02754	0.877644	0.953716	0.709328	0.999978		0.780626	0.674453	0.729962	0.0480586	0.47259
928	FBgn0030040	CG15347	X	964		4	11	7	6	26	9	14	20		0.222167	0.360926	0.345729	0.292103	1.47058	0.55646	0.449937	0.602806		1.07428	0.532641	0.658012	0.423188	0.999978		3.20127	1.60751	2.38844	0.0553789	0.505158
929	FBgn0032790	CG10194	2L	1194		256	469	293	317	282	249	392	454		11.4797	12.4243	11.6837	12.46	12.8776	12.4298	10.1714	11.0478		0.982374	0.857108	0.912585	0.514604	0.999978		0.96974	0.855983	0.91762	0.536897	0.829927
930	FBgn0013576	CG32464	3R	5686		19081	15531	11889	11143	6256	8707	14899	20342		179.676	86.3963	99.5529	91.9723	59.9903	91.2705	81.1803	103.947		0.687032	1.25077	0.870194	0.774825	0.999978		0.511472	0.941498	0.688546	0.228757	0.683791
931	FBgn0020240	CG7586	2L	6291		889	1270	758	824	650	702	1199	1359		7.5662	6.38538	5.73674	6.14709	5.63358	6.65099	5.90473	6.2766		0.823488	1.01302	0.900173	0.459223	0.999978		0.802183	0.998292	0.894133	0.427872	0.773178
932	FBgn0032602	CG13278	2L	1487		1	5	5	4	6	1	15	5		0.0360068	0.106356	0.160094	0.126244	0.220004	0.0400828	0.312522	0.0976976		2.00051	1.60824	1.75196	0.37404	0.999978		1.70095	1.3905	1.49981	0.505736	0.811581
933	FBgn0028642	CG12833	2R	4296		994	1609	1008	1059	1051	1034	1824	1934		12.3885	11.8466	11.1715	11.5689	13.3392	14.3458	13.1541	13.0803		0.90989	0.967968	0.932043	0.586547	0.999978		1.04359	1.12328	1.08606	0.522128	0.821077
934	FBgn0038833	CG15696	3R	540		0	0	0	0	0	1	0	1		0	0	0	0	0	0.110376	0	0.053806		NA	0.500757	0.490631	NA	NA		Inf	Inf	Inf	NA	NA
935	FBgn0028476	CG15817	3R	4859		2378	3341	2403	2266	1638	1749	3404	3637		26.2036	21.7486	23.5463	21.8864	18.3805	21.4542	21.7042	21.7481		0.915586	1.11407	0.992766	0.989551	0.999978		0.756429	0.931028	0.843078	0.187307	0.678988
936	FBgn0033194	CG2093	2R	10458		1711	2086	1404	1580	997	1177	2186	2498		8.75986	6.30911	6.39196	7.09039	5.19802	6.70806	6.47593	6.94014		0.861728	1.15097	0.974011	0.927984	0.999978		0.717228	0.969216	0.836882	0.211579	0.681527
937	FBgn0039916	CG9935	4	2977		187	315	145	135	177	179	342	313		3.36324	3.34683	2.31902	2.12822	3.24179	3.58379	3.55916	3.05485		0.643293	0.988999	0.804643	0.136376	0.999978		0.930417	1.44716	1.13616	0.320421	0.723065
938	FBgn0037543	CG10903	3R	1164		199	547	345	357	395	279	693	634		9.15368	14.864	14.1118	14.3939	18.5027	14.2863	18.4451	15.8256		1.16562	1.06772	1.10342	0.482025	0.999978		1.26217	1.17013	1.21748	0.165101	0.66897
939	FBgn0053689	CG33689	3L	477		0	0	0	0	1	0	0	0		0	0	0	0	0.114307	0	0	0		NA	0	0	NA	NA		Inf	NA	Inf	NA	NA
940	FBgn0016123	CG1462	3R	2156		1222	2809	1471	1496	1674	1429	1997	2178		30.3472	41.2103	32.4847	32.5645	42.3348	39.505	28.6966	29.3517		0.889021	0.724901	0.797956	0.080222	0.999978		1.0537	0.868882	0.971248	0.756001	0.928522
941	FBgn0263231	CG9748	3R	3349		3554	4440	3365	3870	1966	2623	4645	6534		56.8196	41.9344	47.8394	54.2323	32.0081	46.6823	42.9706	56.6877		0.99607	1.2946	1.1109	0.453306	0.999978		0.724322	0.951505	0.840647	0.247773	0.691217
942	FBgn0032732	CG15168	2L	472		382	1054	665	787	776	543	1182	1113		43.3328	70.6319	67.0803	78.2519	89.6418	68.5688	77.5847	68.5138		1.25256	0.943508	1.07051	0.581736	0.999978		1.28352	0.978781	1.11928	0.389553	0.756429
943	FBgn0037185	CG11367	3L	1800		318	692	395	434	421	374	638	722		9.45911	12.1601	10.4482	11.3156	12.7527	12.3842	10.9812	11.6544		0.983228	0.920396	0.942878	0.671931	0.999978		1.06994	1.01294	1.04608	0.754907	0.928522
944	FBgn0030795	CG4805	X	1821		35	116	68	80	65	63	102	125		1.02909	2.01489	1.77793	2.06178	1.94623	2.06205	1.73536	1.99446		1.24415	0.951283	1.07314	0.730011	0.999978		1.22549	0.946386	1.07556	0.731356	0.921144
945	FBgn0038645	CG7714	3R	958		11	2	2	2	0	2	4	9		0.614784	0.0660339	0.0993985	0.0979775	0	0.124432	0.129358	0.272962		0.270805	3.29918	0.68697	0.908532	0.999978		0.162162	1.988	0.549471	0.621739	0.872923
946	FBgn0038640	CG7706	3R	2329		306	719	364	437	390	363	691	694		7.03473	9.76476	7.44127	8.8059	9.13032	9.28979	9.19198	8.65794		0.946339	0.989729	0.960415	0.764131	0.999978		1.01131	1.0699	1.04382	0.760228	0.92992
947	FBgn0050394	CG30394	2R	3049		504	996	577	638	549	482	977	1005		8.85052	10.3325	9.01019	9.82031	9.81761	9.42233	9.92745	9.57708		0.956515	1.03567	0.986571	0.924094	0.999978		0.920511	1.00857	0.967263	0.807888	0.942782
948	FBgn0040754	CG17059	2R	385		575	1835	1329	1243	1466	974	2265	1846		79.9655	150.757	164.354	151.521	207.618	150.788	182.267	139.314		1.34914	0.916182	1.08587	0.514404	0.999978		1.44103	0.990371	1.1879	0.230593	0.684023
949	FBgn0262967	CG43278	X	549		0	1	2	1	2	1	3	0		0	0.0576143	0.173449	0.0854849	0.198632	0.108567	0.169297	0		4.5854	0.55799	1.21033	NA	NA		5.13135	0.632471	1.44791	NA	NA
950	FBgn0030836	CG8664	X	697		1	1	0	0	0	0	0	2		0.076818	0.0453805	0	0	0	0	0	0.0833723		0	Inf	0.632251	NA	NA		0	Inf	0.632251	NA	NA
951	FBgn0036352	CG14110	3L	1083		7	7	5	6	3	1	1	3		0.346071	0.204443	0.219815	0.260007	0.151037	0.0550352	0.028607	0.0804855		0.835651	0.544853	0.753474	0.587515	0.999978		0.335643	0.221964	0.285492	0.0529176	0.493241
952	FBgn0034030	CG8192	2R	1752		14	38	32	30	17	11	27	22		0.427848	0.686044	0.869623	0.803617	0.529061	0.37422	0.477452	0.364849		1.47482	0.952222	1.23972	0.57363	0.999978		0.749087	0.489704	0.59755	0.0804222	0.570626
953	FBgn0025839	CG3621	X	510		946	3693	2833	2994	3497	1826	6441	4545		99.3154	229.04	264.479	275.514	373.866	213.402	391.276	258.934		1.62773	1.13035	1.30948	0.17599	0.999978		1.66477	1.17126	1.36524	0.126808	0.639587
954	FBgn0028509	CG31811	2L	4444		2939	4779	3189	2923	2405	2393	4229	5070		35.4096	34.0146	34.1661	30.8686	29.5075	32.095	29.4825	33.1481		0.90846	1.03918	0.958901	0.772452	0.999978		0.810774	0.937684	0.874505	0.301935	0.714897
955	FBgn0037275	CG14655	3R	2166		42	126	72	65	68	66	96	84		1.03821	1.83999	1.58267	1.40837	1.71175	1.81616	1.37313	1.1268		1.02264	0.723143	0.855924	0.392129	0.999978		1.13796	0.813148	0.978574	0.824508	0.947647
956	FBgn0038234	CG3351	3R	706		257	861	543	595	650	436	1007	856		19.4905	38.5745	36.6193	39.5525	50.1995	36.8087	44.1901	35.2285		1.29417	0.932206	1.07574	0.578753	0.999978		1.39179	1.01472	1.18454	0.251738	0.693911
957	FBgn0051419	CG31419	3R	717		0	0	0	1	0	0	0	0		0	0	0	0.065455	0	0	0	0		Inf	NA	Inf	NA	NA		NA	0	0	NA	NA
958	FBgn0262854	CG43218	3L	682		5	2	0	1	0	1	5	2		0.392538	0.0927573	0	0.0688141	0	0.0873946	0.227136	0.085206		0.13368	3.61594	0.614795	0.747876	0.999978		0.161338	4.42883	0.660157	0.875832	0.965928
959	FBgn0028500	CG9063	3L	4842		2114	3041	2145	2410	1554	1707	3348	3775		23.3763	19.8652	21.092	23.359	17.4992	21.0125	21.4221	22.6525		0.993984	1.1691	1.06314	0.606672	0.999978		0.811618	0.965721	0.891865	0.365764	0.746082
960	FBgn0250851	CG33981	2R	7128		1659	2120	1429	1687	1034	1198	2272	2547		12.4616	9.40742	9.54509	11.1073	7.90941	10.0175	9.87509	10.3821		0.910573	1.15414	1.00566	0.900801	0.999978		0.74495	0.955422	0.848433	0.207235	0.681527
961	FBgn0038221	CG3259	3R	1843		2	7	4	2	9	4	12	6		0.0581032	0.120137	0.103336	0.0509292	0.266261	0.129361	0.201723	0.0945912		0.854539	0.763675	0.791724	0.666517	0.999978		2.05889	1.86399	1.97642	0.243002	0.689648
962	FBgn0053238	CG33238	X	608		0	0	2	0	2	5	2	2		0	0	0.156618	0	0.179357	0.490157	0.101912	0.0955765		Inf	0.300573	0.541848	NA	NA		Inf	1.22208	5.33155	NA	NA
963	FBgn0000256	CG3399	2L	4539		3062	3912	2548	2858	1941	2143	4127	4367		36.1194	27.261	26.7273	29.5504	23.3161	28.1404	28.1692	27.9542		0.856149	1.1138	0.957399	0.802171	0.999978		0.737579	0.971143	0.848439	0.209602	0.681527
964	FBgn0028858	CG10839	2L	1251		0	0	0	0	0	0	0	1		0	0	0	0	0	0	0	0.0232256		NA	Inf	Inf	NA	NA		NA	Inf	Inf	NA	NA
965	FBgn0263289	CG43398	3R	9887		6078	6784	4567	4718	3304	3887	6769	7739		32.9148	21.7032	21.9929	22.3952	18.2208	23.4325	21.211	22.7429		0.781122	1.07785	0.894664	0.576087	0.999978		0.690711	0.964294	0.813644	0.243134	0.689648
966	FBgn0037911	CG10898	3R	2016		404	887	621	716	605	514	1014	1033		10.7297	13.9167	14.6662	16.668	16.3627	15.1964	15.5829	14.8879		1.242	0.986422	1.09448	0.494522	0.999978		1.17826	0.946949	1.05514	0.671473	0.893386
967	FBgn0032087	CG9568	2L	641		0	2	0	2	1	0	1	1		0	0.0986903	0	0.146431	0.0850615	0	0.0483328	0.045328		1.51456	1.13031	1.32998	NA	NA		0.822231	0.625416	0.705723	NA	NA
968	FBgn0085228	CG34199	2R	675		1	8	7	2	2	4	8	6		0.0793217	0.374877	0.493753	0.139055	0.161554	0.353204	0.367186	0.258269		1.39643	1.23684	1.30377	0.701022	0.999978		1.07838	0.959094	1.01248	0.979299	0.997202
969	FBgn0037578	CG9601	3R	1837		457	1057	706	733	625	544	1152	1168		13.32	18.1999	18.2983	18.7265	18.5508	17.6506	19.4287	18.4739		1.14895	1.06958	1.0993	0.482996	0.999978		1.05845	0.996624	1.02966	0.824446	0.947647
970	FBgn0031220	CG4822	2L	4228		234	364	238	177	323	237	376	432		2.96331	2.72313	2.68014	1.96472	4.16542	3.34104	2.7552	2.96875		0.791262	0.779826	0.779567	0.0917031	0.999978		1.20249	1.19921	1.20623	0.1992	0.681408
971	FBgn0030678	CG11679	X	1417		94	265	199	199	214	137	293	312		3.55184	5.91532	6.6865	6.59091	8.23446	5.76261	6.40617	6.39749		1.37818	0.935421	1.1138	0.465055	0.999978		1.36698	0.938842	1.12424	0.432775	0.774571
972	FBgn0052006	CG32006	4	1692		3	9	12	9	12	2	8	12		0.0949329	0.168246	0.337673	0.249634	0.386698	0.0704528	0.146484	0.206066		2.19595	0.792083	1.32241	0.599138	0.999978		1.59833	0.584544	0.906822	0.876739	0.966609
973	FBgn0029949	CG15035	X	1477		0	1	3	0	0	0	0	0		0	0.0214152	0.0967066	0	0	0	0	0		4.60627	NA	4.5765	NA	NA		0	0	0	NA	NA
974	FBgn0035831	CG8038	3L	835		115	349	221	233	219	147	356	319		7.37407	13.2203	12.6015	13.0958	14.3004	10.493	13.2088	11.1002		1.22825	1.00161	1.10049	0.544646	0.999978		1.11548	0.920699	1.01242	0.93648	0.986683
975	FBgn0030982	CG7423	X	595		0	0	0	0	0	0	0	0		0	0	0	0	0	0	0	0		NA	NA	NA	NA	NA		NA	NA	NA	NA	NA
976	FBgn0003510	CG17957	3R	1872		31	46	34	37	21	18	40	41		0.886649	0.777239	0.864746	0.927594	0.611652	0.573107	0.661995	0.63636		1.04236	1.11962	1.06331	0.780917	0.999978		0.64843	0.705318	0.680231	0.138138	0.647391
977	FBgn0036695	CG7853	3L	1546		433	929	623	658	557	492	1040	1057		14.996	19.0068	19.1864	19.9746	19.6443	18.9681	20.8413	19.8651		1.12447	1.07694	1.0914	0.519608	0.999978		1.04453	1.012	1.03158	0.817609	0.946015
978	FBgn0013997	CG6827	3L	4900		2355	3173	2303	2290	2169	2370	4277	5052		25.733	20.4822	22.3776	21.9332	24.1354	28.8284	27.0423	29.9566		0.925618	1.09965	1.0063	0.996885	0.999978		1.04254	1.25266	1.14799	0.2828	0.704861
979	FBgn0033048	CG7881	2R	2064		2	5	4	0	72	101	93	203		0.0518819	0.0766236	0.0922711	0	1.90201	2.91662	1.39596	2.85766		0.703364	0.904195	0.891427	0.671183	0.999978		34.7275	44.7611	38.987	6.13176e-13	1.44284e-10
980	FBgn0010762	CG32067	3L	3689		1431	1042	984	918	462	672	1321	1696		20.7695	8.93432	12.6999	11.6787	6.82848	10.8575	11.0942	13.358		0.781546	1.41234	0.992681	0.896556	0.999978		0.534483	0.976816	0.730613	0.299227	0.714897
981	FBgn0010247	CG40411	3RHet	3113		1261	2251	1418	1354	1307	1080	2073	2156		21.6886	22.8717	21.6876	20.4127	22.8922	20.6782	20.631	20.1231		0.91833	0.955786	0.928677	0.576193	0.999978		0.894629	0.942296	0.921162	0.534487	0.828337
982	FBgn0030789	CG9606	X	1566		89	290	263	284	221	170	474	470		3.04294	5.85745	7.99612	8.51115	7.6947	6.47032	9.3775	8.72029		1.82856	1.30545	1.50485	0.00508602	0.378335		1.47844	1.06738	1.21825	0.137762	0.647268
983	FBgn0050159	CG30159	2R	1561		165	360	215	222	245	188	385	411		5.65948	7.29461	6.55769	6.6744	8.55764	7.17834	7.64114	7.65004		0.997706	0.993273	0.988005	0.927564	0.999978		1.1169	1.12517	1.12544	0.431028	0.773502
984	FBgn0263106	CG10578	3L	2202		2813	5081	3282	3344	2975	2994	6115	5995		68.3987	72.9851	70.9638	71.2707	73.6649	81.0407	86.0359	79.1037		0.978127	1.08988	1.02606	0.852422	0.999978		1.0027	1.13018	1.06989	0.601519	0.862519
985	FBgn0033265	CG8710	2R	2037		283	539	317	321	434	328	597	629		7.4386	8.36951	7.40941	7.39564	11.6169	9.59736	9.07995	8.9719		0.911759	0.869766	0.882162	0.379271	0.999978		1.22931	1.18709	1.21433	0.171366	0.672972
986	FBgn0052302	CG32302	3L	1077		0	0	1	1	0	0	3	2		0	0	0.0442079	0.0435759	0	0	0.086299	0.0539559		Inf	Inf	Inf	NA	NA		NA	1.55375	1.55948	NA	NA
987	FBgn0025615	CG3024	X	1185		325	966	739	790	683	472	1259	1180		14.6846	25.7846	29.6921	31.2875	31.4263	23.7406	32.9161	28.9327		1.48253	1.14549	1.28477	0.0587269	0.999978		1.26264	0.987291	1.10307	0.409764	0.766689
988	FBgn0040828	CG13306	3L	531		0	2	1	0	0	0	1	0		0	0.119135	0.0896646	0	0	0	0.0583453	0		0.767711	Inf	1.24369	NA	NA		0	0.627626	0.272837	NA	NA
989	FBgn0083946	CG34110	3R	2860		8	28	20	20	5	3	26	28		0.149768	0.309667	0.33295	0.32819	0.0953224	0.0625207	0.281649	0.284457		1.42099	3.6684	1.95152	0.042128	0.999978		0.319227	0.833657	0.621608	0.107679	0.621388
990	FBgn0034345	CG5174	2R	2241		3531	7439	4822	4646	4591	3756	7420	7731		84.3629	104.997	102.447	97.297	111.701	99.897	102.58	100.235		1.02943	0.979456	0.996285	0.976993	0.999978		1.02687	0.988412	1.01155	0.928948	0.984193
991	FBgn0031045	CG14212	X	872		35	95	55	43	68	43	89	66		2.14905	3.44595	3.00304	2.31427	4.2519	2.93914	3.16209	2.19914		0.933044	0.760993	0.834293	0.369227	0.999978		1.18709	0.980221	1.09202	0.719995	0.916083
992	FBgn0029067	CG1696	X	3079		1908	3039	2081	2101	1595	1698	3140	3443		33.1791	31.2193	32.1794	32.0242	28.245	32.8698	31.5951	32.4902		0.966373	1.07112	1.00643	0.945178	0.999978		0.86701	0.971878	0.922229	0.531065	0.826674
993	FBgn0020639	CG10533	3L	410		0	0	0	0	0	0	0	1		0	0	0	0	0	0	0	0.0708665		NA	Inf	Inf	NA	NA		NA	Inf	Inf	NA	NA
994	FBgn0034904	CG15800	2R	577		0	0	4	0	0	1	0	1		0	0	0.330065	0	0	0.103298	0	0.0503557		Inf	0.500757	3.79152	NA	NA		Inf	0.148615	0.451585	NA	NA
995	FBgn0036791	CG7271	3L	1403		5	20	11	11	8	4	7	12		0.190813	0.450894	0.373293	0.367957	0.310902	0.16993	0.154576	0.248513		1.14388	0.859872	1.01771	0.955877	0.999978		0.697676	0.53004	0.610529	0.24382	0.690148
996	FBgn0051467	CG31467	3R	1694		81	170	130	119	84	79	154	140		2.56016	3.17423	3.6538	3.29682	2.70369	2.7796	2.81649	2.40126		1.18277	0.971352	1.07444	0.723338	0.999978		0.879378	0.730427	0.80247	0.201855	0.681408
997	FBgn0013750	CG8156	2R	1399		3068	6251	3582	3489	3494	3154	5708	5896		117.418	141.33	121.905	117.043	136.175	134.373	126.406	122.452		0.900505	0.939671	0.912471	0.474613	0.999978		0.960588	1.01382	0.989725	0.942876	0.988528
998	FBgn0033124	CG12847	2R	1020		1	0	0	1	3	2	10	2		0.0524923	0	0	0.046011	0.160366	0.116869	0.303739	0.0569711		0.811687	1.32086	1.23115	0.841857	0.999978		4.57459	7.64078	5.975	0.0607184	0.524855
999	FBgn0030091	CG7065	X	4044		667	760	523	494	341	383	667	798		8.83101	5.94436	6.15752	5.73294	4.59763	5.6449	5.10993	5.73346		0.773837	1.08174	0.885003	0.565196	0.999978		0.627997	0.88799	0.744038	0.0909699	0.586406
1000	FBgn0030645	CG6308	X	696		107	282	178	174	255	175	365	268		8.23133	12.8157	12.1766	11.7328	19.9766	14.9864	16.2474	11.1879		1.11457	0.800758	0.918481	0.647801	0.999978		1.53389	1.11608	1.32017	0.0803421	0.570409
1001	FBgn0004885	CG6863	3R	5377		5699	7793	5112	5625	3450	3899	6724	7741		56.7485	45.8424	45.2654	49.0958	34.9841	43.2197	38.7425	41.8294		0.888288	1.05251	0.946904	0.739345	0.999978		0.693865	0.831645	0.76168	0.0346492	0.402322
1002	FBgn0025740	CG17245	4	7052		7073	8675	6066	5378	4554	4584	8029	9238		53.7016	38.9099	40.9549	35.7907	35.2105	38.7437	35.2736	38.0619		0.798214	1.01332	0.881314	0.403249	0.999978		0.724295	0.930251	0.81881	0.159298	0.667167
1003	FBgn0022943	CG12357	3R	598		248	851	565	564	814	489	1332	975		22.2048	45.0123	44.9845	44.2629	74.2189	48.739	69.0086	47.3727		1.31054	0.966187	1.08743	0.564823	0.999978		1.69892	1.26841	1.4613	0.0431942	0.449079
1004	FBgn0038165	CG9637	3R	1227		1206	1010	843	815	420	673	1094	1665		52.6258	26.0363	32.7113	31.1727	18.6636	32.6918	27.6231	39.4271		0.775606	1.33458	0.973646	0.979341	0.999978		0.588242	1.02265	0.780266	0.380707	0.751506
1005	FBgn0030563	CG18157	X	907		2	1	0	0	1	0	0	0		0.118064	0.0348735	0	0	0.0601151	0	0	0		0	0	0	NA	NA		0.344905	NA	0.346751	NA	NA
1006	FBgn0031409	CG4271	2L	753		0	1	0	0	1	0	3	1		0	0.0420056	0	0	0.0724096	0	0.123432	0.038586		0	2.28506	1.43501	NA	NA		1.64446	Inf	5.43557	NA	NA
1007	FBgn0030733	CG3560	X	523		3867	14106	9082	9137	12066	7109	19778	14638		395.884	853.109	826.79	819.906	1257.92	810.169	1171.6	813.214		1.30306	0.979784	1.10042	0.556051	0.999978		1.53988	1.17246	1.33783	0.129155	0.641666
1008	FBgn0037731	CG18542	3R	1264		753	1674	1066	1124	1801	1459	2905	2889		31.8965	41.89	40.1537	41.7331	77.6887	68.7982	71.2032	66.4087		1.08447	0.959751	0.997244	0.929541	0.999978		1.82687	1.63603	1.73515	2.69622e-05	0.00187274
1009	FBgn0261506	CG42654	3L	417		0	1	0	0	0	1	0	0		0	0.0758519	0	0	0	0.142933	0	0		0	0	0	NA	NA		1.84242	NA	1.84859	NA	NA
1010	FBgn0051104	CG31104	3R	1382		23	20	12	7	33	24	38	49		0.891077	0.457746	0.413417	0.237712	1.30196	1.03508	0.851875	1.03018		0.461357	0.82409	0.679059	0.13167	0.999978		1.5551	2.81214	1.95808	0.0110941	0.213904
1011	FBgn0024234	CG5562	2R	1667		393	689	407	488	488	426	740	817		12.6227	13.0733	11.6245	13.7387	15.9616	15.2315	13.753	14.24		0.959016	0.917168	0.929326	0.599969	0.999978		1.11053	1.07505	1.09798	0.499912	0.807986
1012	FBgn0051249	CG31249	3R	1166		300	653	435	428	438	373	853	811		13.7758	17.714	17.7626	17.2269	20.4817	19.0669	22.6647	20.2091		1.08522	1.10715	1.0891	0.547078	0.999978		1.15541	1.19259	1.17937	0.237343	0.68685
1013	FBgn0262362	CG43060	3R	610		2	1	2	2	2	0	2	5		0.175548	0.0518528	0.156105	0.153873	0.178769	0	0.101578	0.238158		1.28912	1.95972	1.55607	0.616294	0.999978		0.68981	1.06917	0.905184	0.932296	0.985289
1014	FBgn0037369	CG2100	3R	1638		208	585	391	382	453	312	690	635		6.799	11.2965	11.3652	10.9449	15.0791	11.353	13.0508	11.2638		1.21148	0.939801	1.04784	0.698857	0.999978		1.35104	1.06061	1.1973	0.199145	0.681408
1015	FBgn0003450	CG7996	3R	1434		2	2	1	1	0	0	1	3		0.0746752	0.0441147	0.0332022	0.0327275	0	0	0.0216048	0.0607851		0.532109	Inf	1.16701	NA	NA		0	1.21951	0.420813	NA	NA
1016	FBgn0024846	CG7393	2L	1815		678	1458	950	1028	934	821	1532	1591		20.0009	25.4087	24.9208	26.5814	28.0583	26.961	26.1507	25.4694		1.10742	0.958549	1.02046	0.871769	0.999978		1.11452	0.975917	1.04639	0.730858	0.920961
1017	FBgn0023529	CG2918	X	3185		2342	3903	2492	2875	1914	2057	4167	4898		39.3707	38.7607	37.2524	42.3634	32.766	38.4941	40.5335	44.6821		0.988831	1.22193	1.08556	0.50523	0.999978		0.834302	1.04264	0.941174	0.613458	0.868514
1018	FBgn0262820	CG43191	2R	1016		167	585	352	278	506	299	645	514		8.80072	18.2123	16.4955	12.8414	27.1549	17.5407	19.6683	14.6992		1.07239	0.785277	0.893074	0.640159	0.999978		1.5373	1.13912	1.33708	0.165523	0.66897
1019	FBgn0003261	CG10279	3R	4362		17272	26203	16665	16586	13634	13235	23924	27677		212.008	190.006	181.901	178.451	170.423	180.845	169.922	184.356		0.867825	1.03075	0.932297	0.613182	0.999978		0.796786	0.957357	0.874679	0.302301	0.714897
1020	FBgn0004197	CG6127	3R	5552		7	4	0	5	4	4	4	3		0.0675063	0.0227884	0	0.0422652	0.0392827	0.0429417	0.0223209	0.0156999		0.443851	0.471473	0.451181	0.235532	0.999978		0.811491	0.878977	0.837336	0.818438	0.94632
1021	FBgn0013725	CG10108	2R	1837		2432	4858	3029	3501	2528	2491	4875	4735		70.8843	83.6471	78.5065	89.4427	75.0341	80.8227	82.2178	74.892		1.05931	1.02923	1.03593	0.785681	0.999978		0.926581	0.910831	0.922423	0.52956	0.825944
1022	FBgn0031298	CG4428	2L	2074		659	1329	836	913	861	788	1433	1428		17.0127	20.2684	19.1917	20.6597	22.6353	22.6457	21.4061	20.0053		1.04211	0.934064	0.977086	0.869226	0.999978		1.11562	1.01172	1.06741	0.628096	0.875583
1023	FBgn0083976	CG34140	3L	1730		437	868	551	613	546	471	991	949		13.5248	15.87	15.1642	16.6294	17.2083	16.2272	17.7471	15.9384		1.05407	1.02892	1.03308	0.811522	0.999978		1.04398	1.03149	1.04194	0.763363	0.93202
1024	FBgn0030974	CG7358	X	3917		1949	3485	2360	2726	1788	1779	3770	4142		26.6412	28.1418	28.6863	32.6614	24.8889	27.0702	29.8187	30.7242		1.08854	1.19043	1.12623	0.347793	0.999978		0.868821	0.96119	0.920509	0.506314	0.811595
1025	FBgn0037290	CG1124	3R	1133		24	24	35	18	26	10	44	64		1.13417	0.670014	1.4708	0.745598	1.25122	0.526064	1.20316	1.64125		1.17765	1.64117	1.3882	0.248877	0.999978		0.883923	1.24863	1.08412	0.78241	0.935323
1026	FBgn0260794	CG42574	3R	11226		4971	4306	3420	3114	1682	2345	4091	5306		23.7091	12.1325	14.505	13.0183	8.16943	12.4505	11.2903	13.733		0.733897	1.23987	0.898685	0.836079	0.999978		0.518356	0.885396	0.675784	0.161698	0.66897
1027	FBgn0004635	CG1004	3L	2550		1966	2762	1883	1931	1353	1468	2884	3032		41.2799	34.2599	35.1581	35.5389	28.93	34.3127	35.0393	34.5473		0.90442	1.12363	0.990934	0.998567	0.999978		0.762415	0.958311	0.85866	0.241798	0.688561
1028	FBgn0039490	CG5882	3R	2601		14	32	15	15	6	3	9	1		0.288193	0.389145	0.274578	0.270653	0.125777	0.0687464	0.107202	0.0111708		0.787117	0.617365	0.744431	0.391962	0.999978		0.263709	0.210522	0.241533	0.00053512	0.0228516
1029	FBgn0015270	CG3041	3R	1969		14	39	21	16	19	8	30	33		0.380696	0.6265	0.507796	0.381361	0.526137	0.242166	0.472037	0.48696		0.867231	1.27788	1.03113	0.918073	0.999978		0.70339	1.04951	0.865962	0.638377	0.879704
1030	FBgn0029756	CG3309	X	2617		486	1012	549	623	565	528	991	926		9.94325	12.2315	9.98813	11.1724	11.7716	12.0254	11.732	10.2809		0.931037	0.944406	0.930189	0.591727	0.999978		0.986682	1.01275	1.00339	0.97964	0.997285
1031	FBgn0036411	CG7345	3L	2335		105	143	96	114	87	102	142	178		2.40768	1.9371	1.95749	2.29129	2.03153	2.60365	1.88409	2.21492		0.944344	0.903726	0.915584	0.624346	0.999978		0.971193	0.939996	0.960604	0.823113	0.947647
1032	FBgn0032085	CG9555	2L	1259		6	16	13	9	20	4	25	21		0.255165	0.401973	0.491624	0.335489	0.866154	0.189366	0.615198	0.484639		1.23518	1.06672	1.13118	0.759413	0.999978		1.47449	1.2928	1.37903	0.397346	0.760881
1033	FBgn0029133	CG1591	X	1389		1231	2976	1978	1896	2203	1661	3364	3193		47.4517	67.7693	67.8015	64.0616	86.4775	71.2748	75.0333	66.7915		1.12056	0.918438	1.00033	0.959717	0.999978		1.26211	1.04673	1.15348	0.270501	0.697423
1034	FBgn0035000	CG13578	2R	855		35	206	84	99	95	60	156	105		2.19178	7.62085	4.67766	5.43414	6.05827	4.18267	5.65274	3.56819		1.02805	0.918614	0.967197	0.893718	0.999978		0.980994	0.887138	0.936736	0.812993	0.944845
1035	FBgn0263774	CG43691	2R	3471		10	7	3	7	3	2	5	12		0.154256	0.063789	0.0411512	0.0946467	0.0471257	0.0343435	0.0446289	0.10045		0.592695	1.82822	0.894216	0.989409	0.999978		0.333531	1.04396	0.597764	0.399503	0.762501
1036	FBgn0020378	CG1343	X	3595		285	392	224	225	165	195	331	364		4.24465	3.44897	2.96664	2.93728	2.50251	3.23299	2.85253	2.9419		0.741195	1.03171	0.851449	0.34284	0.999978		0.678861	0.955609	0.799449	0.160958	0.668614
1037	FBgn0036433	CG9628	3L	1111		250	526	297	280	371	284	555	516		12.0482	14.9752	12.7279	11.8279	18.2075	15.2361	15.4767	13.4946		0.886761	0.884842	0.879591	0.36462	0.999978		1.13677	1.14811	1.14674	0.338199	0.731319
1038	FBgn0004567	CG2939	2L	2360		375	430	366	327	302	290	585	537		8.50775	5.76314	7.38388	6.50276	6.97728	7.32411	7.6797	6.6113		0.935824	1.02004	0.968351	0.839856	0.999978		0.907129	1.00131	0.956881	0.774109	0.933486
1039	FBgn0039107	CG10300	3R	1482		1	3	2	2	3	3	4	4		0.0361283	0.0640288	0.0642536	0.063335	0.110373	0.120654	0.0836204	0.0784217		1.2536	0.716223	0.880015	0.901372	0.999978		2.14185	1.23629	1.64736	0.553952	0.837178
1040	FBgn0039007	CG4910	3R	1249		147	266	304	195	181	116	251	199		6.3016	6.7363	11.5885	7.32713	7.90146	5.5356	6.22604	4.6293		1.41054	0.824863	1.11714	0.697421	0.999978		0.941854	0.557778	0.721206	0.0795992	0.567269
1041	FBgn0040096	CG16834	2L	614		1	1	7	2	2	7	3	7		0.0872022	0.051515	0.542806	0.15287	0.177604	0.679514	0.151375	0.331249		4.80718	0.575849	1.1987	0.610584	0.999978		5.61243	0.675012	1.54085	0.456458	0.786071
1042	FBgn0016126	CG1495	4	3298		12183	17351	12483	10573	9474	9030	15188	18733		197.788	166.409	180.212	150.456	156.63	163.195	142.676	165.037		0.877666	0.983664	0.917054	0.519814	0.999978		0.799363	0.905991	0.852594	0.216878	0.681527
1043	FBgn0031720	CG14013	2L	953		2	0	3	0	0	2	0	1		0.112365	0	0.14988	0	0	0.125085	0	0.0304882		1.2343	0.250379	0.737496	NA	NA		0.977966	0.198153	0.553746	NA	NA
1044	FBgn0250822	CG34222	2R	584		24	17	16	19	24	22	24	15		2.20036	0.920743	1.30444	1.52687	2.24073	2.24532	1.27321	0.746282		0.863406	0.458684	0.62957	0.134196	0.999978		1.28588	0.693796	1.01965	0.925138	0.983927
1045	FBgn0028398	CG2859	2L	652		422	1287	821	943	1021	693	1911	1401		34.6546	62.4357	59.953	67.8775	85.3826	63.3511	90.8058	62.4331		1.29617	1.0514	1.14507	0.361543	0.999978		1.41968	1.16639	1.28235	0.113195	0.624616
1046	FBgn0000520	CG2711	X	2017		315	724	461	551	458	382	833	850		8.36181	11.3536	10.882	12.8206	12.3809	11.2882	12.795	12.2444		1.17578	1.08086	1.11691	0.421449	0.999978		1.10591	1.02878	1.06871	0.625032	0.874408
1047	FBgn0038057	CG12267	3R	1650		138	350	221	213	239	170	422	350		4.47807	6.70944	6.37711	6.05839	7.89778	6.14092	7.92372	6.16324		1.0896	1.02452	1.04761	0.763837	0.999978		1.1578	1.10211	1.13332	0.410668	0.766973
1048	FBgn0030407	CG2543	X	2076		475	708	316	284	333	301	425	471		12.2507	10.7872	7.24728	6.42026	8.74597	8.64187	6.34252	6.59202		0.574118	0.760209	0.644853	0.00298083	0.260371		0.687627	0.92124	0.775659	0.114845	0.625784
1049	FBgn0027617	CG5808	3R	2043		123	278	154	157	148	158	252	271		3.22354	4.30406	3.58895	3.60656	3.94988	4.60954	3.82149	3.85412		0.934445	0.915897	0.91719	0.57742	0.999978		1.04857	1.03861	1.0481	0.776003	0.93351
1050	FBgn0034145	CG5065	2R	4126		6032	6959	4941	4609	3754	3933	7380	8590		78.2758	53.3482	57.0166	52.4251	49.6085	56.8151	55.415	60.4907		0.799761	1.11287	0.924682	0.656687	0.999978		0.732393	1.03115	0.868173	0.366778	0.746082
1051	FBgn0032430	CG6388	2L	1811		227	549	376	395	395	326	534	579		6.71124	9.58862	9.88518	10.2362	11.8924	10.7292	9.13531	9.28934		1.20873	0.83244	0.988896	0.959237	0.999978		1.28008	0.891618	1.07295	0.634751	0.87806
1052	FBgn0033786	CG3884	2R	1853		0	4	2	1	3	2	4	4		0	0.068279	0.051389	0.0253272	0.0882748	0.0643315	0.0668783	0.0627205		1.14635	0.868066	0.951572	0.930901	0.999978		2.15456	1.64202	1.88562	0.497488	0.806983
1053	FBgn0031834	CG13766	2L	2225		644	1276	799	762	675	582	1084	1200		15.4971	18.1394	17.0975	16.0726	16.5411	15.5906	15.0938	15.6703		0.960944	0.978561	0.961267	0.771292	0.999978		0.876689	0.902953	0.89311	0.399175	0.762268
1054	FBgn0051226	CG31226	3R	397		4	0	62	2	1	1	5	8		0.539467	0	7.43561	0.236429	0.137341	0.150134	0.390193	0.585496		13.1603	3.47417	9.99504	0.262358	0.999978		0.462713	0.123429	0.148113	0.392254	0.758205
1055	FBgn0029751	CG17764	X	1157		34	41	25	21	37	25	46	46		1.57341	1.12086	1.02878	0.85182	1.74365	1.28788	1.23176	1.15518		0.672061	0.804801	0.734363	0.228277	0.999978		1.01763	1.23504	1.10945	0.617499	0.871301
1056	FBgn0033275	CG14756	2R	819		1	1	0	3	1	0	1	4		0.065375	0.0386206	0	0.171909	0.0665744	0	0.0378283	0.141906		1.58541	2.78913	2.00667	NA	NA		0.570215	1.02539	0.849922	NA	NA
1057	FBgn0031563	CG10031	2L	576		93	197	190	146	106	73	140	172		8.64482	10.818	15.7053	11.8958	10.034	7.55386	7.53019	8.67622		1.38411	0.942824	1.17333	0.447575	0.999978		0.829675	0.571524	0.683158	0.0255035	0.347994
1058	FBgn0032058	CG9289	2L	2025		30	64	45	37	5	3	7	5		0.793217	0.999672	1.05804	0.857509	0.134628	0.0883009	0.107096	0.0717414		1.04296	0.818791	1.00854	0.885749	0.999978		0.114087	0.0907665	0.102669	6.07014e-12	1.34594e-09
1059	FBgn0030016	CG10759	X	1242		1	1	0	1	0	2	4	2		0.0431096	0.0254672	0	0.0377868	0	0.0959792	0.0997789	0.0467879		0.528469	1.54653	1.08884	NA	NA		1.27772	3.78644	2.1479	NA	NA
1060	FBgn0260798	CG40129	2R	2385		4488	7946	4560	4774	4122	3950	6414	7415		100.753	105.381	91.0315	93.9412	94.2347	98.7137	83.3184	90.3332		0.872043	0.919809	0.886439	0.352701	0.999978		0.857019	0.914272	0.887291	0.356663	0.741628
1061	FBgn0032020	CG7787	2L	892		279	717	416	449	561	428	794	719		16.7469	25.4247	22.2046	23.6235	34.2917	28.5988	27.5776	23.4201		1.06559	0.82817	0.921143	0.600658	0.999978		1.37701	1.08315	1.23119	0.144496	0.655067
1062	FBgn0041004	CG17715	2L	4278		7629	11762	7836	6700	5798	5786	10313	12136		95.4822	86.9647	87.2105	73.5015	73.8973	80.6133	74.6869	82.4251		0.853133	1.03922	0.926656	0.590971	0.999978		0.772727	0.951678	0.85825	0.241557	0.688541
1063	FBgn0036592	CG13049	3L	801		0	1	0	0	1	1	4	1		0	0.0394884	0	0	0.0680704	0.0744109	0.154713	0.0362737		0	1.36034	1.05855	NA	NA		3.48689	Inf	8.24604	NA	NA
1064	FBgn0051606	CG31606	2L	671		0	0	1	1	0	2	0	0		0	0	0.0709566	0.0699422	0	0.177655	0	0		Inf	0	0.815103	NA	NA		Inf	0	1.22684	NA	NA
1065	FBgn0038173	CG9345	3R	1737		368	1150	603	706	820	724	1226	1179		11.3434	20.9411	16.5285	19.0751	25.7398	24.8432	21.8671	19.7214		1.08628	0.839654	0.932721	0.675225	0.999978		1.45521	1.13735	1.29565	0.0592496	0.52303
1066	FBgn0003134	CG6593	3R	2235		3070	3143	2293	2606	1498	1947	3485	4421		73.5456	44.4805	48.8474	54.7216	36.5448	51.9227	48.3087	57.4735		0.841765	1.22172	0.986384	0.981446	0.999978		0.677811	0.995096	0.825635	0.334709	0.730461
1067	FBgn0042696	CG2380	4	4573		8991	11270	7805	5457	5879	5513	9764	10719		105.269	77.9516	81.2619	56.0034	70.096	71.8548	66.1496	68.1048		0.721973	0.9664	0.816715	0.226576	0.999978		0.702806	0.951552	0.810033	0.205504	0.681527
1068	FBgn0036814	CG14073	3L	6922		1097	1203	715	771	460	636	1101	1288		8.48537	5.49714	4.91801	5.22739	3.62341	5.47639	4.92783	5.40641		0.697107	1.15968	0.861224	0.562369	0.999978		0.589732	0.992098	0.75731	0.18867	0.678988
1069	FBgn0086610	CG33342	3R	712		1	1	0	0	2	0	2	1		0.0751996	0.0444245	0	0	0.153158	0	0.0870263	0.0408079		0	0.853842	0.459917	NA	NA		1.14043	Inf	2.13194	NA	NA
1070	FBgn0031597	CG17612	2L	2159		219	354	211	227	196	169	356	381		5.43109	5.18624	4.65313	4.93441	4.94988	4.66555	5.10855	5.1274		0.875614	1.08783	0.96417	0.833833	0.999978		0.826636	1.03961	0.929319	0.644054	0.882681
1071	FBgn0259481	CG11711	3L	4355		6963	9710	6330	7159	4744	5785	9495	10976		85.6059	70.5234	69.204	77.1483	59.3947	79.1743	67.5472	73.2286		0.905712	1.03767	0.955969	0.752992	0.999978		0.808651	0.936929	0.873182	0.292787	0.712725
1072	FBgn0034282	CG5784	2R	2371		5558	7599	5798	6228	4018	4646	8442	9912		125.511	101.374	116.429	123.276	92.3995	116.793	110.31	121.466		1.02032	1.13191	1.06166	0.620482	0.999978		0.83937	0.94175	0.894744	0.376302	0.750132
1073	FBgn0030481	CG1662	X	1246		251	466	246	339	307	304	528	537		10.7858	11.8296	9.4001	12.7686	13.4342	14.542	13.1285	12.5222		0.953763	0.936363	0.936634	0.649917	0.999978		1.13429	1.12717	1.13577	0.375429	0.749299
1074	FBgn0000411	CG5893	3L	2944		1460	2802	1701	1834	1427	1421	2564	2821		26.5528	30.1046	27.5094	29.2364	26.4288	28.769	26.9824	27.8413		0.975243	1.01473	0.985409	0.915991	0.999978		0.894136	0.940836	0.920897	0.526116	0.823432
1075	FBgn0052176	CG32176	3L	1926		743	1280	812	844	709	650	1194	1307		20.6551	21.0211	20.0731	20.5659	20.0716	20.1153	19.2065	19.7171		0.946991	0.989725	0.958976	0.761705	0.999978		0.88198	0.932628	0.910327	0.484828	0.800893
1076	FBgn0029814	CG15765	X	3133		11099	9258	6667	8101	3437	5129	10295	12295		189.679	93.4672	101.318	121.35	59.815	97.5756	101.804	114.023		0.751003	1.40019	0.958979	0.956896	0.999978		0.500594	0.944345	0.692773	0.191666	0.678988
1077	FBgn0028331	CG2221	X	2555		2085	1754	1236	1159	760	1107	1697	2252		43.6929	21.7141	23.0326	21.289	16.2186	25.8241	20.5774	25.6096		0.647208	1.12241	0.814338	0.559152	0.999978		0.578907	1.01496	0.75259	0.369098	0.746218
1078	FBgn0036709	CG13726	3L	1215		7	5	2	1	0	3	2	2		0.308473	0.130166	0.0783735	0.0386265	0	0.147168	0.0509981	0.0478276		0.253876	0.682428	0.350281	0.261508	0.999978		0.303904	0.821012	0.410368	0.365482	0.746082
1079	FBgn0030520	CG10990	X	3207		5189	7460	4770	5025	4145	4467	7423	8387		86.6324	73.577	70.8166	73.5358	70.472	83.0206	71.7102	75.9858		0.871212	0.983018	0.915444	0.499965	0.999978		0.872977	0.996392	0.934252	0.610028	0.866504
1080	FBgn0039537	CG5590	3R	1442		446	1214	851	880	942	624	1554	1349		16.5602	26.6291	28.0983	28.6404	35.6186	25.7922	33.3877	27.1814		1.28993	1.00743	1.12156	0.358899	0.999978		1.31375	1.03886	1.16414	0.237198	0.68685
1081	FBgn0014135	CG4608	3R	4295		131	170	121	114	78	59	147	149		1.63307	1.25195	1.34134	1.24567	0.990199	0.818762	1.06036	1.00797		0.864896	1.16845	0.96734	0.985605	0.999978		0.568555	0.778188	0.668017	0.0225903	0.321961
1082	FBgn0003656	CG2212	X	5571		5192	6830	4192	4520	3702	3995	6657	7698		49.8996	38.7784	35.8264	38.0774	36.2322	42.7418	37.0208	40.1485		0.804113	0.998372	0.883502	0.354269	0.999978		0.809582	1.01698	0.905492	0.469838	0.79248
1083	FBgn0087041	CG42231	2L	1483		255	580	385	392	406	378	718	642		9.2065	12.3706	12.3605	12.4053	14.9271	15.1922	14.9997	12.5782		1.12221	0.9346	1.00873	0.918218	0.999978		1.28639	1.08371	1.18474	0.229179	0.684023
1084	FBgn0036501	CG7272	3L	1189		845	2042	1367	1354	1479	1254	2261	2435		38.0514	54.3221	54.7397	53.444	67.8231	62.8615	58.9141	59.5034		1.14671	0.926029	1.01364	0.869745	0.999978		1.30508	1.06569	1.18258	0.198303	0.681408
1085	FBgn0260713	CG42544	3R	363		6	1	1	1	0	2	7	2		0.884994	0.0871356	0.131162	0.129287	0	0.328392	0.597437	0.160084		0.250088	2.33085	0.726569	0.805993	0.999978		0.299493	2.8236	0.804077	0.953788	0.990946
1086	FBgn0038118	CG7855	3R	4337		17	30	18	28	16	15	34	44		0.209872	0.218793	0.197605	0.302992	0.201151	0.206144	0.242879	0.294773		1.13487	1.34999	1.22409	0.478576	0.999978		0.869748	1.04716	0.967363	0.900868	0.976278
1087	FBgn0033043	CG12754	2R	1200		4	12	8	8	4	2	8	8		0.178474	0.316302	0.317413	0.312875	0.181748	0.0993385	0.206542	0.193702		1.2536	1.45649	1.31314	0.602652	0.999978		0.525329	0.618145	0.578638	0.288876	0.708969
1088	FBgn0037955	CG6950	3R	1665		587	1522	940	1072	1191	982	2015	2000		18.8764	28.9136	26.88	30.2164	39.0022	35.1533	37.494	34.9012		1.17178	0.997342	1.06105	0.60059	0.999978		1.43379	1.23459	1.33211	0.0287915	0.372995
1089	FBgn0004172	CG17946	3R	359		0	0	8	0	0	1	0	3		0	0	1.06099	0	0	0.166025	0	0.242802		Inf	1.50227	8.07368	NA	NA		Inf	0.222922	0.374428	NA	NA
1090	FBgn0031559	CG3513	2L	423		1	0	0	1	3	1	2	4		0.126577	0	0	0.110949	0.386698	0.140906	0.146484	0.274754		0.811687	0.820256	0.814181	NA	NA		3.59662	3.71855	3.67251	NA	NA
1091	FBgn0026570	CG5704	3L	1190		16	57	29	36	30	30	53	47		0.719894	1.51506	1.16029	1.41977	1.37457	1.5026	1.37984	1.14756		1.14042	0.89644	0.998789	0.967756	0.999978		1.2004	0.953735	1.07384	0.820624	0.947086
1092	FBgn0039003	CG4917	3R	2726		445	816	559	620	436	392	782	789		8.74037	9.46818	9.76341	10.674	8.72071	8.57095	8.88753	8.40961		1.09171	1.02178	1.05001	0.733398	0.999978		0.869958	0.824066	0.849749	0.236125	0.68685
1093	FBgn0025355	CG7869	3L	3770		489	706	412	458	361	344	538	646		6.94485	5.92333	5.20321	5.70146	5.22104	5.43858	4.42121	4.9787		0.819467	0.901434	0.847129	0.252624	0.999978		0.754309	0.83968	0.796044	0.109391	0.622805
1094	FBgn0029979	CG10777	X	6378		3010	1560	1300	1139	610	935	1808	2432		25.2684	7.73646	9.70452	8.3811	5.21478	8.73768	8.78242	11.0791		0.518518	1.45433	0.768718	0.75867	0.999978		0.376977	1.06948	0.614465	0.362667	0.745697
1095	FBgn0037360	CG2182	3R	2418		1512	3161	1893	2237	1896	1644	3206	3312		33.4804	41.3495	37.2743	43.4182	42.7536	40.5242	41.0778	39.7978		1.05221	0.992206	1.01345	0.918292	0.999978		1.02285	0.976077	1.00313	0.980744	0.997528
1096	FBgn0083919	CG30084	2R	7446		637	763	547	497	456	449	703	841		4.58049	3.24119	3.49768	3.13253	3.33913	3.59412	2.92505	3.28169		0.816053	0.915029	0.852871	0.269859	0.999978		0.803398	0.911467	0.855586	0.280555	0.704289
1097	FBgn0030928	CG15044	X	815		0	0	0	0	0	0	0	0		0	0	0	0	0	0	0	0		NA	NA	NA	NA	NA		NA	NA	NA	NA	NA
1098	FBgn0040071	CG6889	3R	4316		1567	2213	1349	1426	1022	1146	2013	2288		19.4394	16.2182	14.8815	15.506	12.911	15.826	14.4498	15.4028		0.823653	1.06118	0.916325	0.562051	0.999978		0.734166	0.956716	0.837724	0.189712	0.678988
1099	FBgn0085241	CG34212	2R	325		102	4	263	4	0	2	2	686		16.804	0.389295	38.529	0.577615	0	0.366788	0.190654	61.3289		2.10921	172.283	5.19952	0.123356	0.999978		0.0187848	1.53256	1.04321	0.38234	0.752188
1100	FBgn0051677	CG31677	2L	662		0	0	0	0	0	0	0	0		0	0	0	0	0	0	0	0		NA	NA	NA	NA	NA		NA	NA	NA	NA	NA
1101	FBgn0000392	CG11181	2L	4015		139	378	255	253	284	200	462	401		1.85364	2.97789	3.02392	2.95731	3.85677	2.96902	3.56498	2.90191		1.2155	0.96758	1.06748	0.636062	0.999978		1.30576	1.05208	1.17182	0.282172	0.704738
1102	FBgn0085451	CG34422	X	8079		1558	1947	1033	1272	1141	1214	1833	2087		10.3254	7.62273	6.08777	7.3891	7.7005	8.95633	7.02919	7.50567		0.723633	0.891518	0.793594	0.093378	0.999978		0.84246	1.05067	0.93361	0.6801	0.8991
1103	FBgn0085440	CG34411	X	2975		248	406	282	228	250	239	430	522		4.46334	4.3166	4.51313	3.59675	4.58188	4.78828	4.47798	5.0981		0.895892	1.04475	0.96194	0.784114	0.999978		0.975079	1.14943	1.06138	0.666826	0.891587
1104	FBgn0038578	CG7957	3R	2067		251	639	359	427	433	387	663	683		6.50173	9.77829	8.26931	9.69503	11.4219	11.1594	9.93742	9.60074		1.0818	0.883913	0.962657	0.815047	0.999978		1.28169	1.05919	1.17144	0.268607	0.696807
1105	FBgn0038199	CG14358	3R	868		297	551	352	427	242	253	499	578		18.3203	20.0786	19.308	23.0871	15.2015	17.3728	17.8107	19.3479		1.0742	1.16561	1.1041	0.466347	0.999978		0.778092	0.853866	0.820497	0.160571	0.668611
1106	FBgn0033524	CG18377	2R	2571		44	39	27	35	13	26	45	43		0.916318	0.479805	0.500008	0.638893	0.275697	0.602754	0.542264	0.485949		0.780057	1.19297	0.920786	0.890863	0.999978		0.568375	0.879228	0.707226	0.251711	0.693911
1107	FBgn0051874	CG31874	2L	1623		3	2	4	0	1	1	2	1		0.0989688	0.0389775	0.117343	0	0.0335948	0.036724	0.0381779	0.0179022		0.80835	0.811557	0.80485	NA	NA		0.455695	0.462428	0.461173	NA	NA
1108	FBgn0039638	CG11881	3R	2153		97	178	106	110	129	129	188	228		2.41226	2.61504	2.34411	2.39779	3.26691	3.5712	2.70529	3.07692		0.917437	0.86433	0.880591	0.452668	0.999978		1.2469	1.18765	1.22396	0.227408	0.683791
1109	FBgn0250849	CG32388	3L	990		0	0	17	1	0	0	0	0		0	0	0.817578	0.0474053	0	0	0	0		Inf	NA	Inf	0.113354	0.999978		NA	0	0	0.0969498	0.601632
1110	FBgn0037645	CG11966	3R	2610		65	80	60	53	21	34	52	67		1.33342	0.969509	1.09453	0.95301	0.438702	0.776439	0.617253	0.745863		0.856478	1.14566	0.940914	0.930798	0.999978		0.479987	0.648273	0.559686	0.00880616	0.183276
1111	FBgn0010612	CG6105	2L	726		3130	11385	8492	8427	9775	6307	17773	15214		230.836	496.02	556.915	544.751	734.127	517.792	758.446	608.88		1.4979	1.11559	1.25437	0.106602	0.999978		1.60255	1.20768	1.37172	0.0313928	0.387036
1112	FBgn0039039	CG4677	3R	3197		7	6	8	10	4	7	8	4		0.117233	0.0593623	0.119141	0.146798	0.0682195	0.130504	0.0775261	0.0363532		1.43897	0.582358	0.995147	0.906246	0.999978		1.01497	0.416363	0.667882	0.393358	0.758837
1113	FBgn0034403	CG18190	2R	1045		1	4	0	3	6	4	5	11		0.0512365	0.121073	0	0.134731	0.313059	0.228146	0.148236	0.305845		0.774586	0.861029	0.832595	0.745593	0.999978		2.92941	3.3016	3.10048	0.104607	0.615614
1114	FBgn0035702	CG10147	3L	1768		277	474	256	279	210	243	396	451		8.38867	8.48005	6.89403	7.406	6.47632	8.19205	6.93926	7.41172		0.82315	0.999358	0.893451	0.468069	0.999978		0.796351	0.977398	0.881358	0.409888	0.766689
1115	FBgn0036192	CG14133	3L	1010		196	422	231	216	229	205	396	419		10.3904	13.2158	10.8895	10.0368	12.3625	12.0977	12.1471	12.0536		0.865566	1.01089	0.929526	0.611523	0.999978		0.953273	1.12574	1.03691	0.791971	0.938932
1116	FBgn0032629	CG15138	2L	1727		504	530	392	392	208	286	450	707		15.6255	9.70702	10.8071	10.6526	6.56692	9.87058	8.07273	11.8947		0.813089	1.24235	0.962852	0.984244	0.999978		0.587347	0.906738	0.732858	0.157879	0.666218
1117	FBgn0032336	CG14919	2L	1205		4474	8179	5743	4960	4874	4424	7558	8579		198.795	214.692	226.917	193.177	220.541	218.825	194.321	206.859		0.988076	0.933235	0.953122	0.703382	0.999978		0.973402	0.929592	0.95575	0.719227	0.915409
1118	FBgn0031512	CG15404	2L	389		1	0	1	0	1	2	1	1		0.13764	0	0.122396	0	0.140166	0.306443	0.0796436	0.0746922		0.822869	0.352296	0.47084	NA	NA		2.82882	1.22208	2.1237	NA	NA
1119	FBgn0041252	CG15573	X	754		0	0	0	0	0	0	0	0		0	0	0	0	0	0	0	0		NA	NA	NA	NA	NA		NA	NA	NA	NA	NA
1120	FBgn0039241	CG11089	3R	4089		206	401	289	261	234	230	419	531		2.6974	3.10191	3.36509	2.99561	3.12025	3.35258	3.17466	3.77313		1.06832	1.09747	1.07411	0.626202	0.999978		1.02468	1.06366	1.04889	0.747199	0.926842
1121	FBgn0032734	CG15169	2L	1353		0	3	1	0	7	0	1	1		0	0.0701336	0.0351899	0	0.282092	0	0.0228983	0.0214747		0.511807	0.161473	0.234085	NA	NA		3.83708	1.22208	2.95424	NA	NA
1122	FBgn0259200	CG32297	3L	3193		334	564	338	405	313	311	580	632		5.60071	5.58705	5.04003	5.95275	5.34486	5.80537	5.62768	5.75099		0.953796	1.04254	0.987699	0.939365	0.999978		0.911565	1.00822	0.962585	0.792242	0.938932
1123	FBgn0039225	CG6892	3R	3004		115	154	96	114	128	125	267	246		2.04972	1.62152	1.52155	1.78101	2.32328	2.48016	2.75367	2.37936		0.868353	1.0908	0.982378	0.862388	0.999978		1.18924	1.51323	1.34492	0.0660276	0.536125
1124	FBgn0038810	CG5434	3R	2145		449	1046	614	677	592	523	994	1104		11.2077	15.4243	13.6288	14.8123	15.0482	14.5326	14.3569	14.9543		1.04475	1.0127	1.0201	0.886383	0.999978		1.0239	1.00369	1.01764	0.900692	0.976278
1125	FBgn0033481	CG12920	2R	1304		4	21	12	10	18	11	23	13		0.16424	0.509383	0.438146	0.359902	0.752638	0.502787	0.54645	0.289661		1.17942	0.678949	0.856059	0.676267	0.999978		1.74753	1.01806	1.35935	0.468886	0.791642
1126	FBgn0263846	CG43707	2L	8194		5815	5673	4212	4003	2237	3060	5103	6694		37.997	21.8987	24.4742	22.9272	14.8854	22.2584	19.2943	23.7364		0.758316	1.18374	0.902936	0.785401	0.999978		0.560286	0.884166	0.702253	0.138336	0.647391
1127	FBgn0005410	CG1903	X	6847		4753	6070	3881	3320	2499	2849	4894	5302		37.1675	28.0408	26.9873	22.7562	19.9002	24.8005	22.1444	22.499		0.735488	1.01992	0.837675	0.289563	0.999978		0.622894	0.873499	0.731706	0.037423	0.417757
1128	FBgn0051827	CG31827	2L	885		0	3	1	0	1	1	4	1		0	0.107221	0.0537987	0	0.0616095	0.0673481	0.140029	0.0328308		0.511807	1.36034	0.967418	NA	NA		1.1623	3.10496	1.82213	NA	NA
1129	FBgn0032361	CG6488	2L	2057		445	877	575	633	555	468	895	978		11.583	13.4855	13.3091	14.4421	14.7113	13.5606	13.48	13.8143		1.07863	0.986708	1.02334	0.866917	0.999978		1.03473	0.957814	0.99916	0.995494	0.9993
1130	FBgn0034636	CG10440	2R	2451		1840	3532	2369	2591	2166	1954	3646	4138		40.1948	45.5806	46.019	49.6119	48.1844	47.5171	46.0865	49.0537		1.08561	1.01608	1.04157	0.75209	0.999978		1.02337	0.968929	0.999327	0.998926	0.999902
1131	FBgn0032593	CG5996	2L	3972		48	28	19	21	12	14	41	36		0.647035	0.222972	0.227751	0.248126	0.164726	0.210081	0.319797	0.263341		0.518681	1.58703	0.810258	0.804139	0.999978		0.384429	1.19272	0.661339	0.399249	0.762268
1132	FBgn0039441	CG5476	3R	1086		0	0	0	1	0	0	0	1		0	0	0	0.0432148	0	0	0	0.0267544		Inf	Inf	Inf	NA	NA		NA	0.608442	0.609493	NA	NA
1133	FBgn0016697	CG10938	2R	887		536	1582	1088	1118	1254	881	1998	1819		32.3547	56.4138	58.401	59.1535	77.0841	59.1999	69.7866	59.5846		1.30272	0.969723	1.09923	0.412771	0.999978		1.42193	1.0711	1.22909	0.107466	0.620473
1134	FBgn0034266	CG4975	2R	3108		52	126	81	73	80	78	172	129		0.895814	1.28231	1.24085	1.10231	1.40346	1.49583	1.71454	1.20596		1.05337	1.02714	1.03173	0.877232	0.999978		1.22906	1.21215	1.22549	0.274835	0.701538
1135	FBgn0050339	CG30339	2R	1023		21	17	19	5	4	6	14	14		1.09911	0.525625	0.884287	0.22938	0.213194	0.349578	0.423987	0.397628		0.654018	1.48932	0.846792	0.932739	0.999978		0.311732	0.716312	0.472916	0.129222	0.641666
1136	FBgn0261259	CG42610	3L	8393		1119	1232	969	884	682	751	1368	1573		7.13853	4.64297	5.49695	4.94307	4.43056	5.33324	5.04974	5.44548		0.851418	1.09817	0.949244	0.797976	0.999978		0.750027	0.978715	0.858459	0.359646	0.743622
1137	FBgn0028904	CG16879	2L	1872		9	3	5	4	1	2	8	11		0.257414	0.0506895	0.127168	0.10028	0.0291263	0.0636785	0.132399	0.170731		0.693934	3.33539	1.24204	0.540143	0.999978		0.267061	1.29771	0.688956	0.516103	0.817451
1138	FBgn0038811	CG4159	3R	1466		141	379	258	277	226	221	329	434		5.14969	8.17726	8.37917	8.86763	8.40554	8.98519	6.95284	8.60162		1.27032	0.914689	1.06573	0.670367	0.999978		1.20816	0.878649	1.02873	0.846137	0.95376
1139	FBgn0085430	CG34401	X	8830		1396	563	561	440	260	401	822	961		8.46487	2.01674	3.02495	2.33859	1.60548	2.70678	2.88411	3.16219		0.482276	1.43141	0.730963	0.734929	0.999978		0.365293	1.09718	0.604501	0.434058	0.77519
1140	FBgn0035996	CG3448	3L	1017		120	276	191	174	201	178	311	296		6.31766	8.58402	8.94186	8.02953	10.7762	10.432	9.47414	8.45659		1.11379	0.863373	0.964077	0.842078	0.999978		1.31154	1.02812	1.16782	0.329173	0.727458
1141	FBgn0033817	CG4688	2R	1008		10	13	11	9	33	9	33	41		0.531172	0.40793	0.519574	0.419029	1.78503	0.53217	1.01427	1.18181		0.964033	0.971725	0.966424	0.931502	0.999978		2.2252	2.27778	2.25952	0.0347457	0.402689
1142	FBgn0032127	CG13114	2L	1530		7	10	4	6	10	4	2	11		0.244964	0.206734	0.124476	0.184044	0.356369	0.155825	0.0404985	0.208894		0.660365	0.501988	0.574137	0.270457	0.999978		1.02703	0.790327	0.937305	0.867991	0.962689
1143	FBgn0023441	CG8205	2R	5512		82	119	83	62	67	67	118	144		0.796527	0.682873	0.716942	0.527891	0.662761	0.724493	0.663244	0.759063		0.813739	1.04803	0.91464	0.651427	0.999978		0.854246	1.11204	0.973328	0.929683	0.984193
1144	FBgn0037644	CG11964	3R	1880		506	1016	553	673	511	486	1005	1032		14.4108	17.0938	14.005	16.8004	14.8202	15.408	16.5618	15.9495		0.953178	1.09855	1.013	0.914655	0.999978		0.881411	1.02785	0.95635	0.739579	0.923743
1145	FBgn0010287	CG7562	2L	982		77	257	184	146	173	150	255	253		4.19831	8.27797	8.92117	6.97755	9.60563	9.10434	8.04506	7.48572		1.25698	0.847895	1.01067	0.918537	0.999978		1.39494	0.950399	1.15285	0.389804	0.756768
1146	FBgn0031170	CG1718	X	6387		3342	3650	2576	2356	1623	1993	3006	3925		28.0159	18.0758	19.2028	17.3117	13.8552	18.5986	14.5812	17.8553		0.761033	1.02149	0.854735	0.484465	0.999978		0.637527	0.865113	0.738638	0.1301	0.641666
1147	FBgn0037612	CG8112	3R	2092		406	761	452	395	617	486	756	828		10.3911	11.506	10.2871	8.8613	16.0811	13.8466	11.1959	11.4999		0.850972	0.775219	0.802894	0.115702	0.999978		1.25177	1.15368	1.21204	0.17118	0.672747
1148	FBgn0035600	CG4769	3L	1542		6330	14436	10438	11651	9969	7863	18498	18338		219.794	296.118	322.291	354.602	352.499	303.929	371.656	345.535		1.2829	1.11627	1.18372	0.176725	0.999978		1.17144	1.03161	1.09762	0.437997	0.777716
1149	FBgn0004896	CG3668	2R	3866		753	1713	950	1105	855	816	1609	1488		10.4287	14.0152	11.6998	13.4141	12.0586	12.5805	12.8942	11.1832		1.00455	0.99757	0.992917	0.955212	0.999978		0.929055	0.933386	0.935061	0.608837	0.865905
1150	FBgn0032054	CG13090	2L	1653		223	538	381	414	322	273	506	509		7.22317	10.2947	10.9741	11.7541	10.6212	9.8437	9.48371	8.94684		1.27033	0.920038	1.07904	0.630424	0.999978		1.07763	0.789522	0.920996	0.575033	0.847843
1151	FBgn0034429	CG18607	2R	675		0	0	0	0	0	0	0	0		0	0	0	0	0	0	0	0		NA	NA	NA	NA	NA		NA	NA	NA	NA	NA
1152	FBgn0035532	CG15014	3L	1126		175	378	229	242	304	235	470	446		8.32138	10.6183	9.68306	10.0865	14.7206	12.4394	12.9318	11.5086		1.0193	0.91923	0.955521	0.774765	0.999978		1.31822	1.20341	1.26576	0.111313	0.624376
1153	FBgn0010391	CG2522	X	2074		713	1518	1044	1200	1004	822	1903	1851		18.4067	23.1508	23.9666	27.154	26.3947	23.6228	28.427	25.9312		1.20083	1.11015	1.14418	0.303724	0.999978		1.10634	1.03532	1.07214	0.587118	0.853223
1154	FBgn0035005	CG3483	2R	1340		0	1	5	0	0	0	0	1		0	0.0236047	0.177656	0	0	0	0	0.021683		7.67711	Inf	8.53447	NA	NA		0	0.118892	0.105126	NA	NA
1155	FBgn0001217	CG7756	3R	2176		0	3	14	3	305	379	452	408		0	0.0436079	0.306326	0.064703	7.64244	10.3812	6.43547	5.44786		8.67986	0.67253	0.689493	0.849046	0.999978		399.947	31.0805	69.6198	0	0
1156	FBgn0032814	CG10366	2L	2052		501	1094	654	757	706	641	1183	1314		13.0724	16.8633	15.1745	17.3133	18.7594	18.6187	17.8611	18.6056		1.06006	0.997027	1.01796	0.888399	0.999978		1.14924	1.09328	1.12516	0.380576	0.751506
1157	FBgn0034194	CG15611	2R	1743		311	757	465	492	517	409	764	801		9.55342	13.7373	12.702	13.2474	16.1728	13.986	13.5799	13.3524		1.0911	0.912655	0.986114	0.933758	0.999978		1.19423	1.01055	1.10327	0.484485	0.800893
1158	FBgn0039621	CG14518	3R	625		2	4	2	3	0	3	4	6		0.171335	0.202433	0.152358	0.22527	0	0.286095	0.198281	0.27893		0.984822	1.69869	1.26504	0.74886	0.999978		0.711556	1.23245	0.972586	0.947851	0.989944
1159	FBgn0037538	CG3223	3R	1517		350	899	536	548	632	430	944	869		12.3532	18.7446	16.8227	16.9534	22.7155	16.8947	19.2791	16.644		1.065	0.926577	0.983147	0.910057	0.999978		1.17529	1.03515	1.10768	0.461124	0.788291
1160	FBgn0025632	CG4313	X	2224		306	582	505	572	368	331	815	796		7.36686	8.27734	10.8112	12.0704	9.02203	8.87078	11.3533	10.3993		1.42389	1.24159	1.31937	0.0462866	0.999978		1.04879	0.925601	0.980863	0.932974	0.985356
1161	FBgn0085265	CG34236	2R	616		0	2	0	0	78	56	72	117		0	0.102696	0	0	6.90407	5.41846	3.6212	5.51861		0	0.759926	0.750512	0.261495	0.999978		115.722	Inf	203.521	0	0
1162	FBgn0025640	CG13369	X	1176		442	1227	826	903	967	688	1805	1474		20.1238	33.002	33.4417	36.0365	44.8343	34.8698	47.5522	36.4179		1.28471	1.07558	1.15533	0.250079	0.999978		1.38748	1.17612	1.27415	0.0633068	0.527786
1163	FBgn0039833	CG15564	3R	1536		2	3	0	1	0	4	0	0		0.0697163	0.0617778	0	0.0305542	0	0.155216	0	0		0.224983	0	0.105296	NA	NA		1.08892	0	0.898884	NA	NA
1164	FBgn0053827	CG33827	2L	468		0	1	0	0	1	0	0	1		0	0.067586	0	0	0.116505	0	0	0.0620839		0	0.552939	0.34317	NA	NA		1.64446	Inf	2.54991	NA	NA
1165	FBgn0263656	CG43647	2R	441		20	39	25	22	21	19	25	31		2.42821	2.79723	2.69909	2.34124	2.5964	2.56793	1.75631	2.04243		0.939557	0.752155	0.842699	0.524542	0.999978		0.906898	0.733827	0.827051	0.479293	0.796752
1166	FBgn0034091	CG8448	2R	2501		2160	4007	2597	2411	2055	2053	3684	3873		46.2419	50.6767	49.4394	45.2424	44.8012	48.9265	45.6359	44.9944		0.95044	0.987653	0.959928	0.757287	0.999978		0.886776	0.931737	0.912405	0.478887	0.796624
1167	FBgn0035167	CG13888	3L	1311		41	142	83	105	42	31	68	52		1.67447	3.42601	3.01433	3.75879	1.74678	1.40938	1.60697	1.15246		1.31105	0.892218	1.14639	0.715234	0.999978		0.575542	0.396528	0.476336	0.000274387	0.0130731
1168	FBgn0038268	CG3631	3R	2757		272	517	330	302	315	262	495	545		5.28236	5.93139	5.69892	5.14082	6.22967	5.66413	5.56248	5.7436		0.940999	0.971618	0.948708	0.712063	0.999978		0.972111	1.01535	0.997015	0.987382	0.998732
1169	FBgn0262482	CG43072	3L	249		2	0	2	0	0	0	0	0		0.430057	0	0.382425	0	0	0	0	0		0.822869	NA	0.816195	NA	NA		0	0	0	NA	NA
1170	FBgn0085263	CG34234	2R	603		82	118	86	59	90	66	125	173		7.28102	6.18966	6.79042	4.59194	8.13797	6.52372	6.42234	8.33592		0.816973	1.03041	0.916842	0.624912	0.999978		0.989426	1.26211	1.11578	0.506258	0.811595
1171	FBgn0031800	CG9497	2L	1386		46	79	61	40	214	53	98	138		1.77701	1.80288	2.09547	1.35444	8.41863	2.27919	2.1906	2.89295		0.935753	0.487622	0.605342	0.450666	0.999978		2.71375	1.43427	2.10669	0.200451	0.681408
1172	FBgn0002941	CG6534	3R	2778		227	367	267	310	215	193	402	416		4.37511	4.17865	4.57609	5.23711	4.21985	4.14089	4.48326	4.35097		1.11245	1.07945	1.08747	0.56659	0.999978		0.892398	0.876683	0.888006	0.423405	0.772447
1173	FBgn0261279	CG42250	3R	4994		2255	3423	2157	2376	1762	1962	3284	3840		24.1765	21.6801	20.5644	22.3285	19.2375	23.4164	20.373	22.3412		0.905619	1.02314	0.951152	0.716683	0.999978		0.84893	0.969956	0.910089	0.473652	0.794571
1174	FBgn0051279	CG31279	3R	1525		28	107	89	85	2	0	1	1		0.983069	2.2193	2.77866	2.61584	0.0715074	0	0.0203156	0.0190526		1.66654	0.565156	1.6242	0.259083	0.999978		0.0205879	0.00710322	0.0122269	0	0
1175	FBgn0259878	CG33466	2R	3555		589	955	657	651	514	521	898	1018		8.87097	8.49701	8.79916	8.59416	7.88342	8.73508	7.82595	8.32018		0.971136	0.99273	0.972725	0.846019	0.999978		0.874321	0.903892	0.892671	0.40386	0.763988
1176	FBgn0052100	CG32100	3L	2152		556	1126	755	680	590	581	1004	1107		13.8334	16.55	16.704	14.8296	14.9486	16.0917	14.4541	14.9462		1.01187	0.967716	0.982145	0.888456	0.999978		0.938905	0.907586	0.927067	0.57076	0.846047
1177	FBgn0026575	CG32575	X	7794		2977	2397	1858	1793	812	1175	2069	2821		20.451	9.7277	11.3501	10.7965	5.6805	8.98558	8.22433	10.5164		0.700263	1.30576	0.876514	0.861763	0.999978		0.43722	0.824292	0.598269	0.108719	0.622805
1178	FBgn0261788	CG42734	3L	42128		25604	29828	21373	20970	14559	15335	28670	32612		32.5411	22.3952	24.1552	23.3609	18.8431	21.6961	21.0842	22.4922		0.832139	1.09824	0.930856	0.719964	0.999978		0.668619	0.892966	0.77335	0.0910819	0.586406
1179	FBgn0052221	CG32221	3L	1586		424	1045	639	677	613	546	1092	1018		14.3139	20.8409	19.1828	20.0331	21.0741	20.5191	21.3314	18.6496		1.09277	0.981483	1.02646	0.84625	0.999978		1.09233	0.992376	1.04462	0.749304	0.927381
1180	FBgn0001112	CG1152	3R	2897		107	236	94	121	58	38	96	65		1.97757	2.57671	1.54488	1.96019	1.09162	0.781815	1.02665	0.651913		0.751951	0.914055	0.789245	0.261633	0.999978		0.377966	0.46599	0.417189	2.52518e-06	0.000227463
1181	FBgn0036330	CG11263	3L	1058		24	19	17	11	6	14	18	20		1.21457	0.568029	0.76503	0.487943	0.309212	0.788699	0.527093	0.549249		0.67044	0.999655	0.780722	0.582914	0.999978		0.555338	0.835632	0.670608	0.313901	0.719373
1182	FBgn0035811	CG12262	3L	1450		611	1446	850	851	1082	850	1640	1565		22.5615	31.543	27.9104	27.5438	40.6865	34.9397	35.041	31.3596		1.00306	0.896893	0.9365	0.643773	0.999978		1.28812	1.16545	1.23196	0.119127	0.63193
1183	FBgn0036934	CG7395	3L	3236		773	670	565	546	283	387	697	939		12.7899	6.5489	8.31295	7.91856	4.76836	7.12806	6.67305	8.43105		0.802162	1.29748	0.970066	0.967112	0.999978		0.554207	0.906414	0.713202	0.193387	0.680425
1184	FBgn0031150	CG32513	X	3908		1043	917	681	741	393	535	969	1327		14.2898	7.42194	8.29675	8.89868	5.48314	8.15958	7.68192	9.866		0.757171	1.31459	0.950253	0.96343	0.999978		0.566274	0.994338	0.752863	0.277	0.701899
1185	FBgn0051065	CG31065	3R	1266		29	76	48	41	59	39	86	88		1.22648	1.89881	1.80519	1.51989	2.54103	1.83611	2.10458	2.01964		1.04369	0.963245	0.991783	0.954195	0.999978		1.29275	1.20703	1.25385	0.299897	0.714897
1186	FBgn0038981	CG5346	3R	1924		173	397	291	241	331	244	635	378		4.81434	6.52661	7.20117	5.8786	9.38024	7.55881	10.2251	5.70836		1.12782	0.958723	1.02389	0.860518	0.999978		1.3748	1.18384	1.27947	0.161996	0.66897
1187	FBgn0031942	CG7203	2L	702		169	149	233	257	120	86	395	238		12.8898	6.71354	15.8028	17.1814	9.32041	7.3018	17.4325	9.85064		1.60871	1.67314	1.62447	0.027788	0.999978		0.761222	0.804376	0.791469	0.288723	0.708969
1188	FBgn0002673	CG4965	2L	2375		58	151	104	97	147	91	174	149		1.30756	2.01102	2.0849	1.91677	3.37477	2.28374	2.26979	1.82283		1.18274	0.738842	0.904902	0.624151	0.999978		1.57298	0.995022	1.26643	0.200542	0.681408
1189	FBgn0037801	CG3999	3R	3196		33	89	49	47	41	31	60	57		0.552844	0.880817	0.729969	0.690165	0.699468	0.578128	0.581627	0.518194		0.972399	0.87943	0.922843	0.680554	0.999978		0.823829	0.753706	0.792495	0.277833	0.702704
1190	FBgn0027560	CG4104	2L	2936		240	864	378	255	386	184	400	666		4.37674	9.30808	6.12987	4.07611	7.1684	3.73534	4.22089	6.59087		0.736838	1.01703	0.850459	0.585915	0.999978		0.739864	1.0316	0.865315	0.634898	0.87806
1191	FBgn0262881	CG43236	2R	218		0	6	0	0	8	3	5	2		0	0.870557	0	0	2.0009	0.820226	0.710582	0.266562		0	0.352946	0.26827	0.0620611	0.999978		3.11383	Inf	4.21877	0.0621801	0.527786
1192	FBgn0053986	CG33986	3L	834		0	0	0	0	1	0	0	0		0	0	0	0	0.065377	0	0	0		NA	0	0	NA	NA		Inf	NA	Inf	NA	NA
1193	FBgn0028540	CG9008	2L	2202		418	868	608	671	617	607	952	1009		10.1638	12.4682	13.1462	14.301	15.2777	16.4301	13.3943	13.3137		1.18316	0.860416	0.992555	0.997645	0.999978		1.28843	0.947553	1.10947	0.449218	0.782961
1194	FBgn0053798	CG33798	2R	537		1	3	1	0	1	0	2	6		0.099706	0.176705	0.0886627	0	0.101535	0	0.115387	0.32464		0.315545	4.47238	1.36535	NA	NA		0.336708	4.822	1.40879	NA	NA
1195	FBgn0250910	CG42244	3R	6101		2524	3685	2553	2502	1850	1944	3293	3739		22.1505	19.1046	19.9235	19.2463	16.5334	18.9917	16.7221	17.8065		0.918368	0.993031	0.942863	0.672588	0.999978		0.784821	0.85832	0.823444	0.134704	0.645647
1196	FBgn0031287	CG4291	2L	1224		267	800	466	486	488	338	755	636		11.6795	20.6734	18.1267	18.6345	21.7385	16.459	19.1102	15.0973		1.11815	0.914498	1.00424	0.99004	0.999978		1.0938	0.905512	0.998723	0.980147	0.997336
1197	FBgn0039635	CG11876	3R	1489		4408	11594	8504	9700	8635	6452	16298	13949		158.505	246.287	271.922	305.731	316.198	258.267	339.11	272.191		1.40009	1.08653	1.21305	0.112538	0.999978		1.31102	1.03004	1.15246	0.227109	0.683791
1198	FBgn0015776	CG9258	2L	2191		350	430	367	258	305	239	530	588		8.55306	6.20767	7.97515	5.52636	7.59012	6.50166	7.49435	7.79758		0.881059	1.10939	0.980175	0.908644	0.999978		0.864623	1.10195	0.97932	0.909919	0.977452
1199	FBgn0052451	CG32451	3L	4982		7671	6175	5202	4623	2594	3495	6204	8375		82.4411	39.2045	49.7144	43.5494	28.3895	41.8131	38.5806	48.8434		0.731581	1.27268	0.908549	0.877863	0.999978		0.518989	0.912913	0.687456	0.211193	0.681527
1200	FBgn0036964	CG6480	3L	871		215	483	309	345	328	253	554	517		13.2165	17.5401	16.891	18.5893	20.5327	17.313	19.7057	17.2463		1.12757	0.997315	1.0503	0.729392	0.999978		1.13228	1.01388	1.07422	0.617661	0.871301
1201	FBgn0034722	CG10955	2R	2522		1180	1768	1194	1255	705	891	1594	1884		25.0514	22.1738	22.5411	23.354	15.2418	21.0572	19.5814	21.705		0.940616	1.16178	1.02245	0.787296	0.999978		0.701808	0.876139	0.789218	0.0709233	0.546789
1202	FBgn0038702	CG3739	3R	1757		0	0	0	0	1	0	0	2		0	0	0	0	0.0310327	0	0	0.0330737		NA	1.10588	1.10409	NA	NA		Inf	Inf	Inf	NA	NA
1203	FBgn0036920	CG8004	3L	1231		670	1583	1135	1182	1031	852	1871	1864		29.1415	40.6748	43.8989	45.0631	45.6659	41.2525	47.0886	43.9959		1.24698	1.07057	1.1436	0.301839	0.999978		1.1476	0.996735	1.06854	0.593377	0.857278
1204	FBgn0032656	CG5674	2L	3414		2312	3042	2050	1730	1504	1605	2681	3184		36.2593	28.1837	28.5894	23.7818	24.0201	28.0208	24.3295	27.0978		0.78409	1.00984	0.872442	0.335163	0.999978		0.734065	0.955933	0.834649	0.184303	0.678067
1205	FBgn0037182	CG6838	3L	2689		1076	1755	1054	1185	926	960	1631	1902		21.4248	20.6438	18.6623	20.6819	18.7764	21.2789	18.7916	20.5515		0.907073	1.0037	0.943794	0.673648	0.999978		0.87028	0.974026	0.9233	0.5532	0.837122
1206	FBgn0012034	CG9390	3L	2967		12480	16389	12139	12810	7599	8831	15865	19915		225.213	174.718	194.796	202.625	139.646	177.403	165.662	195.024		0.958768	1.16262	1.03472	0.722089	0.999978		0.720961	0.884051	0.803834	0.08303	0.574825
1207	FBgn0037700	CG8149	3R	1151		476	1103	675	786	638	633	1245	1162		22.1425	30.3112	27.9218	32.0486	30.2229	32.7791	33.5115	29.3329		1.11835	1.01824	1.05694	0.676143	0.999978		1.10785	1.02025	1.06627	0.631469	0.876782
1208	FBgn0025865	CG3637	3R	2439		886	1597	1036	1112	962	914	1823	1926		19.4499	20.7107	20.2238	21.3971	21.5057	22.3359	23.1566	22.944		1.00759	1.0742	1.03257	0.811205	0.999978		0.999933	1.07852	1.04352	0.748547	0.926842
1209	FBgn0031030	CG14217	X	4827		4238	4235	2889	2719	1936	2364	4232	4931		47.0088	27.751	28.4961	26.4359	21.8685	29.1903	27.1624	29.6813		0.704441	1.13717	0.862458	0.576895	0.999978		0.616998	1.00755	0.780901	0.279085	0.702932
1210	FBgn0026324	CG3069	2L	767		587	1871	1282	1283	1373	919	2364	2108		40.9768	77.158	79.5807	78.5043	97.6037	71.4149	95.4888	79.8546		1.31867	1.05978	1.16294	0.24427	0.999978		1.32724	1.0794	1.19133	0.182643	0.678067
1211	FBgn0034295	CG10911	2R	1222		1	2	4	2	2	2	2	4		0.0438152	0.051768	0.155849	0.0768105	0.089238	0.0975501	0.050706	0.0951072		2.37221	0.799946	1.34811	0.729162	0.999978		1.79554	0.610189	0.968142	0.999456	0.999902
1212	FBgn0052536	CG32536	X	861		73	130	77	82	93	95	160	161		4.53958	4.77576	4.25797	4.46964	5.8894	6.57642	5.75728	5.4331		0.910628	0.91664	0.906804	0.582505	0.999978		1.22591	1.2483	1.24195	0.220902	0.681527
1213	FBgn0031549	CG15415	2L	2543		11	7	9	4	32	35	51	78		0.231602	0.0870671	0.168505	0.0738203	0.686111	0.820334	0.621333	0.891195		0.722136	1.02729	0.963049	0.791542	0.999978		4.22416	6.07191	5.01839	6.8249e-08	8.46141e-06
1214	FBgn0029880	CG14443	X	2211		2	1	2	2	1	1	1	1		0.0484325	0.0143058	0.0430682	0.0424525	0.0246605	0.0269575	0.0140124	0.0131412		1.28912	0.537168	0.959467	NA	NA		0.73133	0.309073	0.497935	NA	NA
1215	FBgn0053061	CG33061	3L	1225		0	2	1	0	0	0	0	2		0	0.0516412	0.0388668	0	0	0	0	0.0474372		0.767711	Inf	1.66973	NA	NA		0	1.18892	0.514524	NA	NA
1216	FBgn0037391	CG2017	3R	2374		2876	5652	3565	3834	2985	2781	5126	5593		64.864	75.305	71.498	75.7937	68.5574	69.8215	66.8957	68.4524		1.02379	0.999406	1.00354	0.9804	0.999978		0.906262	0.894832	0.904261	0.431928	0.77398
1217	FBgn0035452	CG10359	3L	1761		44	106	43	54	109	50	98	100		1.33779	1.90392	1.16258	1.43912	3.37488	1.69231	1.72412	1.64993		0.785796	0.681299	0.719777	0.159942	0.999978		1.43662	1.2631	1.3659	0.193566	0.680461
1218	FBgn0035213	CG2199	3L	2847		446	919	514	558	556	481	967	1004		8.3877	10.2101	8.59589	9.19832	10.6483	10.0699	10.523	10.2464		0.933259	1.02424	0.971864	0.821144	0.999978		1.02347	1.1365	1.08207	0.558531	0.838924
1219	FBgn0037778	CG3910	3R	1510		217	409	301	316	272	222	497	529		7.69447	8.56739	9.49085	9.82137	9.82162	8.76284	10.1972	10.179		1.15586	1.12052	1.12885	0.402232	0.999978		1.04707	1.02732	1.04078	0.779382	0.934917
1220	FBgn0030964	CG7103	X	1874		11	31	14	17	19	13	44	29		0.314281	0.523232	0.355692	0.425737	0.552809	0.413469	0.727417	0.449628		0.916897	1.24239	1.07933	0.861466	0.999978		1.06715	1.4654	1.26126	0.467656	0.791248
1221	FBgn0262169	CG2264	2R	3099		382	529	339	345	366	366	584	578		6.5999	5.39929	5.20827	5.22468	6.43948	7.03928	5.83837	5.41915		0.839943	0.852812	0.839594	0.217276	0.999978		1.02205	1.05038	1.03975	0.769152	0.933486
1222	FBgn0026777	CG1836	4	1509		2472	5459	3396	3320	3256	2549	4705	4935		87.7112	114.426	107.15	103.255	117.648	100.681	96.5986	95.0217		1.01698	0.896991	0.949452	0.675261	0.999978		0.993537	0.886581	0.943701	0.64195	0.881763
1223	FBgn0032858	CG10949	2L	1691		343	784	511	538	423	394	948	851		10.8604	14.6648	14.3877	14.9314	13.6392	13.8874	17.3686	14.6221		1.12318	1.18628	1.14585	0.32615	0.999978		0.99394	1.06197	1.03388	0.824055	0.947647
1224	FBgn0035713	CG10107	3L	5867		2425	4014	2382	2874	2094	2168	4316	4381		22.1305	21.6403	19.3304	22.9897	19.4604	22.0248	22.7911	21.6961		0.938085	1.09502	1.00256	0.969164	0.999978		0.866629	1.02374	0.94629	0.667865	0.891799
1225	FBgn0263402	CG43448	3R	529		2	11	3	5	15	11	12	15		0.202428	0.657717	0.270011	0.443584	1.54606	1.23938	0.702791	0.823873		0.826715	0.56076	0.622343	0.324816	0.999978		3.04266	2.08601	2.62103	0.0475214	0.470328
1226	FBgn0037512	CG2616	3R	1523		1	0	1	0	0	1	10	2		0.0351557	0	0.0312619	0	0	0.0391353	0.203423	0.0381553		0.822869	6.23036	3.48564	NA	NA		0.977966	7.46518	3.91258	NA	NA
1227	FBgn0034427	CG10474	2R	1273		0	1	1	0	0	0	1	1		0	0.024847	0.0374013	0	0	0	0.0243373	0.0228242		1.53542	Inf	3.39436	NA	NA		0	1.22208	0.739997	NA	NA
1228	FBgn0033742	CG8550	2R	1902		3	9	12	4	8	7	16	18		0.0844513	0.14967	0.30039	0.0986987	0.229335	0.219359	0.260621	0.274971		1.67719	1.22006	1.3756	0.464987	0.999978		1.77812	1.30388	1.48717	0.371067	0.747133
1229	FBgn0031257	CG4133	2L	2617		1804	3520	2261	2401	2053	1860	3793	4085		36.9087	42.5443	41.1351	43.0577	42.7736	42.3622	44.9034	45.3537		1.03222	1.08325	1.04907	0.71172	0.999978		0.983287	1.04388	1.01804	0.893884	0.973759
1230	FBgn0052099	CG32099	3L	1057		182	390	252	269	264	172	332	363		9.21917	11.6706	11.3512	11.9437	13.6182	9.69889	9.73113	9.9783		1.08874	0.864473	0.967231	0.79158	0.999978		1.02478	0.823904	0.924341	0.579398	0.850472
1231	FBgn0002306	CG2507	3R	5977		254	238	220	233	191	174	405	387		2.27534	1.25949	1.75249	1.82951	1.74237	1.73514	2.09929	1.88128		0.970134	1.16885	1.05541	0.736525	0.999978		0.885773	1.08176	0.986344	0.945208	0.989304
1232	FBgn0051323	CG31323	3R	3487		1024	1442	985	1050	832	876	1451	1849		15.7233	13.0802	13.4493	14.1319	13.0096	14.9734	12.8919	15.4067		0.925421	1.03383	0.967774	0.817902	0.999978		0.884611	0.999488	0.94362	0.668849	0.891954
1233	FBgn0262160	CG9932	2L	8170		3557	3401	2318	2347	1414	1913	3433	4137		23.3108	13.167	13.5085	13.482	9.43666	13.956	13.0182	14.7126		0.708675	1.21078	0.88524	0.715163	0.999978		0.579067	1.00062	0.756173	0.255929	0.695436
1234	FBgn0040651	CG15458	X	486		3	4	6	2	1	3	1	4		0.330507	0.260331	0.587801	0.193133	0.11219	0.36792	0.0637476	0.239138		1.27546	0.646737	0.995423	0.930764	0.999978		0.743046	0.377853	0.541882	0.392651	0.758249
1235	FBgn0037446	CG10267	3R	1449		951	2140	1295	1281	1244	1091	2051	2093		35.1405	46.7141	42.5517	41.4899	46.8105	44.8771	43.8528	41.9687		1.00358	0.956223	0.971774	0.825663	0.999978		1.03158	0.994071	1.01699	0.901183	0.976304
1236	FBgn0036534	CG6169	3L	5931		5311	5474	3626	3749	2404	3190	4885	6427		47.9451	29.193	29.1082	29.6653	22.1003	32.0576	25.5174	31.4851		0.730988	1.07556	0.857059	0.544291	0.999978		0.63507	0.944806	0.76854	0.242249	0.689151
1237	FBgn0033757	CG8811	2R	2782		313	499	326	352	253	229	499	534		6.02397	5.67343	5.57925	5.9381	4.95855	4.90622	5.55704	5.57711		0.954419	1.15323	1.03246	0.77869	0.999978		0.769712	0.941359	0.856621	0.280203	0.704015
1238	FBgn0259703	CG32308	3L	1350		0	3	3	1	0	1	0	1		0	0.0702894	0.105804	0.0347639	0	0.0441504	0	0.0215224		2.04028	0.500757	1.43785	NA	NA		0.614142	0.149473	0.303993	NA	NA
1239	FBgn0034582	CG10531	2R	1193		8	12	8	4	5	4	4	1		0.359042	0.318158	0.319275	0.157355	0.228518	0.199843	0.103877	0.0243548		0.681148	0.303969	0.538302	0.179866	0.999978		0.575957	0.260744	0.451433	0.101186	0.60912
1240	FBgn0033248	CG11196	2R	1009		2	3	2	1	0	1	0	0		0.106129	0.0940443	0.0943744	0.0465126	0	0.0590714	0	0		0.681148	0	0.52862	NA	NA		0.272231	0	0.163923	NA	NA
1241	FBgn0051475	CG31475	3R	2688		1324	2608	1611	1709	1423	1359	2591	2630		26.3727	30.6889	28.5352	29.8383	28.8647	30.1342	29.8634	28.4283		0.99674	1.00909	0.99452	0.96721	0.999978		0.949355	0.972226	0.964734	0.781996	0.935216
1242	FBgn0052278	CG32278	3L	844		2190	6355	4004	4156	3993	3090	6569	6569		138.93	238.164	225.874	231.097	257.957	218.215	241.133	226.142		1.19163	1.0027	1.08136	0.526285	0.999978		1.1697	0.99546	1.07951	0.534765	0.828631
1243	FBgn0016756	CG5486	3L	5144		2183	2843	1796	2045	1335	1624	2826	3250		22.7221	17.4815	16.6234	18.6575	14.1505	18.8172	17.0205	18.3572		0.84653	1.09605	0.944742	0.721703	0.999978		0.745792	0.976716	0.854821	0.238	0.68685
1244	FBgn0029819	CG3016	X	2486		1684	3329	2066	2121	1974	1837	3304	3653		36.2691	42.356	39.568	40.0407	43.2949	44.043	41.1755	42.6946		0.986606	0.981286	0.975883	0.84959	0.999978		1.01987	1.02585	1.02706	0.836385	0.951507
1245	FBgn0014417	CG13397	2L	2739		409	674	409	405	311	289	401	525		7.99516	7.78342	7.10962	6.93945	6.19098	6.2889	4.53579	5.56919		0.863771	0.828133	0.840898	0.213417	0.999978		0.722649	0.700602	0.715589	0.0173783	0.279458
1246	FBgn0262837	CG43201	2R	579		0	0	0	1	0	0	1	1		0	0	0	0.0810557	0	0	0.0535084	0.0501818		Inf	Inf	Inf	NA	NA		NA	1.25083	1.25589	NA	NA
1247	FBgn0034540	CG11136	2R	3659		15	40	28	26	31	29	42	59		0.219495	0.34578	0.364343	0.333482	0.461945	0.472394	0.355621	0.468505		1.21152	0.902432	1.01587	0.92866	0.999978		1.52959	1.15038	1.32797	0.286507	0.707219
1248	FBgn0260856	CG4780	3L	828		171	565	307	337	414	305	596	523		11.0576	21.5834	17.6532	19.1012	27.2622	21.9552	22.3006	18.3525		1.11052	0.843521	0.94778	0.753868	0.999978		1.40083	1.07656	1.23577	0.149637	0.658925
1249	FBgn0036769	CG5492	3L	1511		19	23	21	11	49	14	28	24		0.673263	0.481466	0.661714	0.341657	1.76816	0.552246	0.574108	0.4615		0.836641	0.456678	0.588885	0.277812	0.999978		1.80922	1.00294	1.45052	0.491682	0.804052
1250	FBgn0261700	CG42736	2R	246		90	116	70	63	44	51	89	113		19.5886	14.9151	13.5481	12.019	9.75233	12.3567	11.2087	13.3465		0.71459	1.13511	0.862127	0.560704	0.999978		0.582446	0.935238	0.731645	0.132919	0.643659
1251	FBgn0052832	CG32832	2L	675		1	3	16	0	11	19	13	35		0.0793217	0.140579	1.12858	0	0.888546	1.67772	0.596678	1.50657		5.04872	0.839862	1.18242	0.363641	0.999978		10.8714	1.81032	3.32835	0.0260672	0.35233
1252	FBgn0040291	CG16988	3L	506		56	126	82	87	101	81	169	151		5.92561	7.8763	7.71576	8.0692	10.8833	9.54121	10.3475	8.67064		1.11792	0.950793	1.01415	0.919055	0.999978		1.3621	1.17264	1.26785	0.190163	0.678988
1253	FBgn0044047	CG14049	X	1908		359	608	434	529	406	454	861	889		10.0742	10.0792	10.83	13.0119	11.6022	14.1823	13.9806	13.5378		1.14845	1.08968	1.10716	0.451124	0.999978		1.17112	1.12412	1.15121	0.303258	0.714897
1254	FBgn0034422	CG7137	2R	1284		156	385	260	254	251	179	410	395		6.50512	9.48414	9.64104	9.2839	10.6586	8.30915	9.8928	8.93834		1.15948	1.01444	1.07563	0.63034	0.999978		1.09377	0.968465	1.03082	0.83862	0.952178
1255	FBgn0028979	CG12630	2L	3460		413	335	227	289	107	183	248	418		6.39101	3.06246	3.12367	3.91998	1.68616	3.15242	2.22063	3.51014		0.71113	1.21111	0.859969	0.79614	0.999978		0.460998	0.79342	0.600953	0.135241	0.646044
1256	FBgn0004580	CG6702	2R	2676		31083	43857	31108	28972	22941	27176	40135	51658		621.917	518.388	553.479	508.106	467.431	605.297	464.662	560.888		0.899738	0.977103	0.927037	0.562173	0.999978		0.857248	0.940825	0.90061	0.416154	0.767928
1257	FBgn0027529	CG8920	2R	3978		3703	5681	3823	3695	2936	2619	5120	5385		49.8408	45.1713	45.7567	43.5925	40.2423	39.2409	39.8754	39.332		0.910699	1.01816	0.949352	0.721161	0.999978		0.762684	0.86298	0.813707	0.110501	0.624376
1258	FBgn0003042	CG32443	3L	2420		2108	3420	2081	2163	1743	1787	3291	3575		46.6392	44.7006	40.9423	41.9472	39.2711	44.0127	42.1321	42.9225		0.880029	1.04324	0.946352	0.692613	0.999978		0.833234	0.999146	0.914336	0.500525	0.808157
1259	FBgn0011766	CG6376	3R	4926		2312	2590	1788	1764	1203	1552	2627	3096		25.1298	16.6306	17.2818	16.8061	13.3156	18.7787	16.5221	18.2613		0.784614	1.10694	0.909053	0.652476	0.999978		0.696511	0.993666	0.830113	0.310716	0.717962
1260	FBgn0003963	CG2762	2L	4751		306	400	282	308	225	237	448	497		3.44851	2.66304	2.82605	3.04248	2.58219	2.97325	2.92142	3.03946		0.926359	1.09611	0.994668	0.993796	0.999978		0.826084	0.989194	0.908098	0.517813	0.818074
1261	FBgn0038805	CG4217	3R	1145		495	1061	692	819	741	634	1240	1270		23.147	29.3098	28.775	33.5691	35.2861	33.0029	33.5519	32.2272		1.16038	0.984114	1.05562	0.66734	0.999978		1.19718	1.0275	1.11113	0.425527	0.772679
1262	FBgn0259214	CG42314	4	5938		22286	29772	21760	19860	14414	15745	27213	33278		200.95	158.588	174.475	156.964	132.353	158.042	141.983	162.833		0.889759	1.07274	0.95889	0.800867	0.999978		0.73459	0.8955	0.813465	0.106718	0.620397
1263	FBgn0085644	CG41423	U	873		10	14	4	4	4	9	30	14		0.613312	0.507243	0.218153	0.215034	0.249826	0.614465	1.06465	0.465949		0.37355	1.79815	0.959018	0.761763	0.999978		0.705241	3.43335	1.4474	0.3269	0.727458
1264	FBgn0032906	CG9273	2L	960		209	514	327	342	294	251	497	553		11.6566	16.9354	16.2178	16.7192	16.6981	15.5837	16.0393	16.737		1.12841	1.03777	1.0733	0.629246	0.999978		1.04206	0.969032	1.00745	0.961993	0.993629
1265	FBgn0050366	CG30366	2R	2075		2	2	7	2	0	0	0	0		0.0516069	0.030487	0.160618	0.0452349	0	0	0	0		2.40359	NA	2.37966	NA	NA		0	0	0	NA	NA
1266	FBgn0051556	CG31556	3R	1773		1	3	1	0	0	0	1	0		0.0301986	0.0535199	0.0268539	0	0	0	0.017474	0		0.315545	Inf	0.510857	NA	NA		0	0.627626	0.150423	NA	NA
1267	FBgn0032536	CG17988	2L	2995		53	66	53	36	33	28	53	37		0.94749	0.697027	0.842548	0.564115	0.60077	0.557224	0.548251	0.358946		0.824171	0.798831	0.807864	0.356527	0.999978		0.638264	0.626715	0.636151	0.0501138	0.479174
1268	FBgn0033304	CG2397	2R	1644		635	1504	899	832	1220	997	1609	1870		20.6808	28.9367	26.0359	23.7511	40.4622	36.1462	30.3218	33.0495		0.981995	0.84579	0.895227	0.441533	0.999978		1.42323	1.23927	1.33786	0.0299677	0.379408
1269	FBgn0030351	CG1840	X	716		223	619	412	386	427	349	789	818		16.6758	27.3451	27.3968	25.3009	32.5167	29.0523	34.1401	33.1944		1.17593	1.11754	1.13484	0.363871	0.999978		1.29455	1.24373	1.27195	0.0858701	0.582521
1270	FBgn0027334	CG11738	X	951		115	404	267	291	282	214	677	524		6.4746	13.437	13.3674	14.3607	16.1681	13.4123	22.0551	16.0094		1.37523	1.31318	1.33085	0.0690214	0.999978		1.38244	1.33572	1.3605	0.0500194	0.479174
1271	FBgn0036488	CG6878	3L	534		618	1999	1391	1464	1192	931	2282	2048		61.9645	118.406	124.023	128.665	121.71	103.915	132.396	111.433		1.38099	1.10359	1.22237	0.123469	0.999978		1.16193	0.939157	1.0372	0.726677	0.919309
1272	FBgn0259916	CG42445	3L	965		56	158	104	108	146	105	197	201		3.10711	5.17884	5.13123	5.25241	8.24929	6.48531	6.32469	6.05192		1.23149	0.858524	0.992137	0.954682	0.999978		1.64533	1.16042	1.3844	0.0600179	0.523454
1273	FBgn0030890	CG7536	X	3039		542	720	533	587	396	475	786	964		9.54914	7.49384	8.35049	9.06503	7.10486	9.31605	8.01295	9.21661		0.986188	1.07208	1.01694	0.883093	0.999978		0.876667	0.963726	0.923803	0.56596	0.843091
1274	FBgn0001128	CG9042	2L	2163		9991	17840	12470	12475	11351	10328	20115	21745		247.314	260.88	274.489	270.674	286.133	284.596	288.114	292.097		1.04271	1.03877	1.03236	0.802116	0.999978		1.02816	1.03621	1.03659	0.777257	0.933615
1275	FBgn0038642	CG7709	3R	3081		33	42	34	49	29	34	53	73		0.573479	0.431181	0.525415	0.746391	0.513213	0.657743	0.532948	0.688424		1.22053	1.06646	1.12979	0.577841	0.999978		1.05915	0.936314	0.996608	0.988357	0.998732
1276	FBgn0260775	CG42567	2R	1458		401	964	553	639	702	512	1097	954		14.7259	20.9133	18.0586	20.5686	26.2525	20.9306	23.3104	19.0115		1.06112	0.915988	0.974203	0.865876	0.999978		1.22	1.06651	1.14604	0.320529	0.723065
1277	FBgn0038407	CG6126	3R	2121		2180	4308	3928	2995	2521	2147	4246	5250		55.0315	64.2447	88.1751	66.2702	64.8072	60.3337	62.0211	71.919		1.26165	1.09459	1.16986	0.232236	0.999978		0.962732	0.84413	0.900437	0.436707	0.777041
1278	FBgn0260743	CG18347	3R	1429		2680	6119	4050	4178	3136	2945	5844	6151		100.415	135.441	134.939	137.214	119.656	122.835	126.701	125.066		1.12829	1.06065	1.08613	0.524122	0.999978		0.94762	0.900686	0.92658	0.556054	0.838408
1279	FBgn0035295	CG5690	3L	2454		25	53	24	30	36	35	48	44		0.545458	0.683131	0.465642	0.573731	0.799869	0.850085	0.605992	0.520958		0.825772	0.697189	0.748447	0.242158	0.999978		1.23564	1.05574	1.15992	0.58506	0.852394
1280	FBgn0034392	CG15094	2R	1838		407	753	549	578	485	405	855	870		11.8562	12.9584	14.2214	14.7586	14.3876	13.1334	14.4119	13.753		1.13615	1.0456	1.08169	0.568178	0.999978		1.01578	0.946201	0.983083	0.907826	0.977424
1281	FBgn0035957	CG5144	3L	1294		39	78	43	47	46	39	71	86		1.61371	1.90661	1.58216	1.70461	1.93827	1.79638	1.6999	1.93103		0.910035	0.994186	0.943957	0.784286	0.999978		0.973766	1.07608	1.02631	0.897847	0.975673
1282	FBgn0032502	CG15639	2L	1590		334	185	210	176	69	128	290	383		11.2472	3.68025	6.28836	5.1949	2.36615	4.79824	5.65069	6.99884		0.72876	1.80287	1.04256	0.754049	0.999978		0.42899	1.07261	0.701609	0.347081	0.736852
1283	FBgn0032812	CG10263	2L	1787		237	571	386	430	383	345	728	693		7.101	10.1068	10.2844	11.2929	11.686	11.507	12.6214	11.2677		1.22769	1.05179	1.12124	0.399591	0.999978		1.24371	1.07785	1.15745	0.289691	0.710069
1284	FBgn0028418	CG13480	3L	626		233	748	471	431	596	456	901	833		19.9286	37.7946	35.823	32.3121	51.9114	43.4169	44.5914	38.663		1.16334	0.892037	0.992152	0.956395	0.999978		1.53354	1.18897	1.35424	0.0291715	0.375326
1285	FBgn0031878	CG9188	2L	2222		2	1	7	4	3	2	3	7		0.0481927	0.014235	0.149992	0.0844847	0.0736153	0.0536481	0.041829	0.0915332		3.5517	1.0757	1.93544	0.342124	0.999978		1.80756	0.554093	0.835816	0.940321	0.9882
1286	FBgn0040532	CG8369	3R	771		11822	36463	23416	24468	27368	20028	41467	39414		820.979	1495.89	1446.02	1489.38	1935.44	1548.29	1666.28	1485.32		1.24759	0.924265	1.05137	0.615372	0.999978		1.3945	1.0451	1.20607	0.131105	0.641666
1287	FBgn0033235	CG8728	2R	1999		873	2080	1402	1568	1422	1122	2475	2261		23.3828	32.9119	33.3926	36.8125	38.7863	33.4541	38.3586	32.8634		1.22069	1.00687	1.0962	0.46714	0.999978		1.18282	0.987553	1.0804	0.535151	0.829006
1288	FBgn0034642	CG15674	2R	1338		72	90	77	56	46	56	111	114		2.88119	2.12759	2.74	1.96424	1.87453	2.4946	2.5702	2.47556		0.905037	1.17886	1.01807	0.876717	0.999978		0.792494	1.04344	0.915117	0.672747	0.894255
1289	FBgn0030720	CG8939	X	2602		175	354	342	406	186	191	618	735		3.60103	4.30327	6.25798	7.32286	3.89759	4.37517	7.35837	8.20738		1.67518	1.92295	1.78164	7.41612e-05	0.0122154		0.962094	1.1166	1.06241	0.774146	0.933486
1290	FBgn0036831	CG6839	3L	1325		0	0	2	0	0	1	0	1		0	0	0.071867	0	0	0.0449835	0	0.0219285		Inf	0.500757	2.14108	NA	NA		Inf	0.297229	0.903169	NA	NA
1291	FBgn0033696	CG8859	2R	1989		206	295	285	64	72	31	426	467		5.54534	4.69126	6.82222	1.5101	1.97373	0.928957	6.63552	6.82192		0.786783	4.74613	1.59338	0.0702829	0.999978		0.256945	1.56816	0.833799	0.220578	0.681527
1292	FBgn0042627	CG3524	2L	7590		6	8	4	5	8	5	7	43		0.0423258	0.0333388	0.0250919	0.0309165	0.0574697	0.0392642	0.0285731	0.164608		0.714459	2.05739	1.42487	0.750732	0.999978		1.15874	3.37139	2.07957	0.301595	0.714897
1293	FBgn0014930	CG2846	3R	1197		448	961	573	537	645	494	938	967		20.0392	25.394	22.7917	21.0544	29.3803	24.5981	24.2778	23.4724		0.942221	0.904063	0.915487	0.515079	0.999978		1.09187	1.06003	1.08084	0.572034	0.846473
1294	FBgn0033326	CG14743	2R	1836		0	0	0	0	0	0	1	1		0	0	0	0	0	0	0.0168744	0.0158253		NA	Inf	Inf	NA	NA		NA	Inf	Inf	NA	NA
1295	FBgn0015229	CG6575	3R	1835		2753	3795	2397	2504	1829	2229	3765	4152		80.3278	65.4151	62.1938	64.0413	54.3461	72.4007	63.5666	65.7425		0.836646	1.0418	0.919342	0.548275	0.999978		0.792129	0.997471	0.889082	0.381354	0.751753
1296	FBgn0037847	CG6584	3R	2387		5964	7993	5471	5900	4514	4796	8507	9440		133.777	105.916	109.126	116.001	103.11	119.756	110.414	114.906		0.906636	1.03279	0.956195	0.745128	0.999978		0.845574	0.974678	0.910687	0.470868	0.792934
1297	FBgn0017558	CG8808	2R	2729		4050	6305	3958	4022	3479	3375	5975	6054		79.4597	73.0775	69.0538	69.1672	69.5091	73.7121	67.832	64.456		0.877847	0.943322	0.900568	0.423211	0.999978		0.856786	0.931709	0.89556	0.397934	0.76127
1298	FBgn0035251	CG7967	3L	1275		1323	2714	1674	2010	1643	1474	2982	2882		55.5578	67.329	62.5116	73.9857	70.2617	68.9058	72.4599	65.6763		1.08334	1.01367	1.03921	0.766066	0.999978		1.04055	0.985432	1.0163	0.898604	0.975717
1299	FBgn0053556	CG33556	3L	6298		1147	1353	890	1066	612	854	1411	1774		9.75116	6.79513	6.72826	7.94358	5.29834	8.0821	6.94104	8.18419		0.853378	1.15472	0.971917	0.923931	0.999978		0.734187	1.00448	0.861754	0.39659	0.760087
1300	FBgn0051665	CG31665	2L	5711		13049	18047	12410	12126	8509	9642	16488	19951		122.338	99.9529	103.461	99.6477	81.2377	100.629	89.445	101.503		0.882641	1.07286	0.955424	0.776392	0.999978		0.744946	0.915531	0.828067	0.14197	0.653057
1301	FBgn0035041	CG13594	2R	2897		2193	3766	2247	2594	1979	2040	3689	4265		40.5309	41.1182	36.9292	42.0226	37.2467	41.9711	39.4512	42.7755		0.939025	1.06065	0.987724	0.934062	0.999978		0.887998	1.01449	0.95291	0.710958	0.910257
1302	FBgn0053100	CG33100	3R	2393		3256	2109	1836	1768	804	1317	2211	3179		72.8513	27.8764	36.5296	34.6738	18.3191	32.8029	28.6251	38.5987		0.671608	1.34369	0.87378	0.871816	0.999978		0.454759	0.919766	0.643278	0.260398	0.69645
1303	FBgn0028986	CG9334	2L	1392		0	1	0	2	0	3	3	3		0	0.0227229	0	0.0674299	0	0.128455	0.0667702	0.0626191		3.02912	1.02364	1.31119	NA	NA		5.52727	1.87625	2.8048	NA	NA
1304	FBgn0053236	CG33236	X	607		0	1	0	0	2	1	8	2		0	0.0521091	0	0	0.179652	0.0981929	0.408321	0.095734		0	1.84423	1.5501	NA	NA		5.13135	Inf	14.6435	NA	NA
1305	FBgn0031844	CG13771	2L	1430		0	0	2	0	0	0	1	0		0	0	0.06659	0	0	0	0.0216653	0		Inf	Inf	Inf	NA	NA		NA	0.313813	0.315269	NA	NA
1306	FBgn0037463	CG1984	3R	1098		1	0	10	0	0	0	0	2		0.0487633	0	0.433624	0	0	0	0	0.052924		8.22869	Inf	9.13248	NA	NA		0	0.118892	0.10593	NA	NA
1307	FBgn0040068	CG7893	X	4592		2841	3896	2475	2555	2046	2208	3825	4260		33.1257	26.8361	25.6619	26.1126	24.2938	28.6593	25.8066	26.9546		0.833941	1.01781	0.908195	0.482803	0.999978		0.80368	0.992312	0.892899	0.400601	0.762769
1308	FBgn0083956	CG34120	X	6369		64	65	45	21	32	22	36	72		0.538027	0.322808	0.3364	0.154743	0.273949	0.205883	0.175118	0.328463		0.547119	1.07647	0.719162	0.385266	0.999978		0.501995	0.99814	0.678954	0.288005	0.708602
1309	FBgn0032016	CG7818	2L	1396		195	526	314	367	437	245	609	526		7.47902	11.918	10.7093	12.3379	17.0682	10.4604	13.5155	10.9478		1.16644	0.908039	1.01293	0.905403	0.999978		1.30968	1.03322	1.16607	0.345435	0.735125
1310	FBgn0036240	CG6928	3L	2328		315	428	271	254	233	247	407	497		7.24475	5.81518	5.54245	5.1205	5.45713	6.32387	5.41641	6.20295		0.788364	1.00803	0.880121	0.403388	0.999978		0.820644	1.06111	0.930055	0.667502	0.891799
1311	FBgn0033093	CG3270	2R	1449		804	1677	1365	1010	1212	747	2070	1669		29.7087	36.6072	44.8518	32.7126	45.6063	30.7271	44.2591	33.4667		1.14111	1.03985	1.08216	0.584063	0.999978		1.05567	0.974296	1.01656	0.901443	0.976304
1312	FBgn0028896	CG17329	2L	665		11	15	8	8	15	4	16	17		0.885659	0.713464	0.572775	0.564586	1.22987	0.358515	0.745416	0.742766		0.68683	0.959885	0.812415	0.603701	0.999978		0.896799	1.27388	1.05328	0.836767	0.951545
1313	FBgn0004107	CG10498	3R	1351		284	598	344	394	293	235	471	505		11.2553	14.0007	12.1232	13.6868	11.8251	10.3677	10.801	10.8608		0.997336	0.997625	0.989016	0.937311	0.999978		0.807385	0.817364	0.815609	0.152042	0.662137
1314	FBgn0030610	CG9065	X	485		1197	4155	2408	2782	3617	2299	6152	4514		132.144	270.977	236.391	269.201	406.628	282.531	392.984	270.424		1.23828	0.982518	1.07478	0.622643	0.999978		1.58871	1.27672	1.42227	0.0541483	0.497078
1315	FBgn0033688	CG8877	2R	7435		2009	2794	1771	2037	1450	1530	2766	3336		14.4675	11.8863	11.341	12.858	10.6335	12.2653	11.5258	13.0368		0.887159	1.09625	0.971056	0.862057	0.999978		0.790928	0.988818	0.887236	0.363058	0.745697
1316	FBgn0037330	CG2109	3R	1146		441	1345	860	878	916	638	1626	1520		20.6039	37.1227	35.7297	35.956	43.5815	33.1822	43.9578	38.5375		1.22251	1.09799	1.14577	0.298068	0.999978		1.23255	1.12008	1.17529	0.219272	0.681527
1317	FBgn0035510	CG15006	3L	1014		1	2	4	9	0	0	8	3		0.0528029	0.062387	0.187818	0.416549	0	0	0.244429	0.0859623		5.1146	Inf	7.7308	0.0139382	0.704859		0	0.531877	0.445819	0.207264	0.681527
1318	FBgn0037276	CG17387	3R	3093		15	20	15	17	16	12	11	20		0.259661	0.204528	0.230901	0.257947	0.282053	0.231244	0.110183	0.187878		1.01646	0.5952	0.796847	0.46804	0.999978		1.00335	0.594542	0.802265	0.47141	0.793021
1319	FBgn0020248	CG33166	3L	2370		82	163	103	93	106	114	155	188		1.85251	2.17541	2.06921	1.84161	2.43864	2.86698	2.02621	2.30481		0.94619	0.834249	0.877303	0.454258	0.999978		1.21062	1.07829	1.15155	0.427265	0.772967
1320	FBgn0259896	CG8942	2L	2038		67	191	44	45	149	118	132	124		1.76022	2.96436	1.02793	1.03626	3.98633	3.45101	2.00664	1.76784		0.42945	0.518365	0.47939	2.50845e-05	0.00482041		1.45774	1.77978	1.55973	0.00866371	0.181623
1321	FBgn0051195	CG31195	3R	3997		639	815	613	573	543	485	900	919		8.55978	6.4495	7.302	6.72794	7.40725	7.2323	6.97604	6.68046		0.901223	0.952942	0.918119	0.541063	0.999978		0.884926	0.947426	0.918562	0.544097	0.8325
1322	FBgn0034769	CG13524	2R	600		0	0	0	1	0	0	0	0		0	0	0	0.0782187	0	0	0	0		Inf	NA	Inf	NA	NA		NA	0	0	NA	NA
1323	FBgn0039510	CG3339	3R	14529		30	24	19	17	16	5	22	35		0.110556	0.052249	0.0622635	0.054913	0.0600448	0.0205118	0.0469124	0.0699934		0.686694	1.48948	0.92722	0.994083	0.999978		0.441187	0.972044	0.658232	0.265134	0.696475
1324	FBgn0024995	CG2680	X	1171		940	2537	2093	2045	2026	1561	4307	4146		42.98	68.5277	85.0996	81.9593	94.3352	79.4538	113.951	102.872		1.47074	1.27457	1.34555	0.0181779	0.838364		1.44101	1.26321	1.3407	0.0195382	0.295636
1325	FBgn0051058	CG31058	3R	1338		13	10	10	8	5	4	8	16		0.520215	0.236399	0.355844	0.280605	0.203753	0.178186	0.18524	0.347447		0.801896	1.42999	0.989177	0.895488	0.999978		0.452058	0.815684	0.615319	0.304627	0.715648
1326	FBgn0052486	CG32486	3L	2360		10646	18825	10142	11374	10854	10437	17040	16652		241.529	252.305	204.61	226.185	250.766	263.592	223.696	205.012		0.847739	0.851079	0.84234	0.177095	0.999978		0.953628	0.968904	0.964845	0.781602	0.935216
1327	FBgn0261955	CG3861	X	2506		12557	19232	14118	15763	9756	11119	22392	25027		268.288	242.742	268.23	295.202	212.267	264.456	276.829	290.17		1.06771	1.21482	1.12546	0.339873	0.999978		0.851725	0.9801	0.921606	0.499374	0.807986
1328	FBgn0030648	CG6340	X	2174		3151	5510	3333	3769	2882	2932	5383	5724		77.6041	80.1668	72.9947	81.3633	72.2812	80.3847	76.7123	76.5006		0.950513	1.02508	0.977178	0.866887	0.999978		0.885993	0.966618	0.929023	0.568215	0.844515
1329	FBgn0035687	CG13296	3L	1398		0	0	0	0	0	0	0	1		0	0	0	0	0	0	0	0.0207834		NA	Inf	Inf	NA	NA		NA	Inf	Inf	NA	NA
1330	FBgn0030500	CG9938	X	2120		15	41	52	67	22	13	85	65		0.378836	0.611717	1.16784	1.4832	0.565819	0.365491	1.24218	0.890845		2.6282	2.33856	2.47455	0.000227223	0.0327485		0.868185	0.783142	0.809834	0.396514	0.760087
1331	FBgn0031836	CG11050	2L	2098		3013	5987	3811	3950	3238	3073	5324	5942		76.8934	90.2622	86.4866	88.3596	84.1516	87.3023	78.62	82.2909		1.01938	0.959022	0.981564	0.877811	0.999978		0.941975	0.896161	0.922816	0.528665	0.825613
1332	FBgn0038639	CG7705	3R	2769		626	1320	816	871	703	719	1151	1394		12.1045	15.0783	14.0308	14.7624	13.8428	15.4766	12.8781	14.6273		1.03376	0.958868	0.987585	0.920488	0.999978		0.992565	0.930467	0.965141	0.785967	0.937049
1333	FBgn0028401	CG9474	3R	1846		1901	3375	2026	2152	1727	1800	3121	3334		55.1374	57.8288	52.2544	54.7107	51.0096	58.1179	52.3796	52.4757		0.920248	0.981399	0.940889	0.645796	0.999978		0.884996	0.954512	0.922068	0.535798	0.829252
1334	FBgn0035078	CG2857	2R	2703		16	25	27	22	16	16	55	47		0.316935	0.292547	0.47559	0.381978	0.322749	0.352811	0.630401	0.505215		1.36317	1.71512	1.52983	0.135209	0.999978		1.01174	1.28796	1.17515	0.594945	0.858822
1335	FBgn0023143	CG1782	2R	4343		4323	6650	4649	5070	3739	3789	7183	8112		53.2956	48.4322	50.9665	54.7873	46.9415	52	51.2409	54.2704		1.00683	1.0896	1.03681	0.767274	0.999978		0.887479	0.971674	0.933508	0.586188	0.852906
1336	FBgn0260744	CG10007	3R	1549		1664	3934	2529	2502	2528	1869	3868	3738		57.5172	80.3314	77.7343	75.805	88.985	71.9162	77.3634	70.1153		1.09001	0.936495	1.0027	0.983719	0.999978		1.07523	0.934904	1.00642	0.961481	0.993533
1337	FBgn0037068	CG7663	3L	1218		4	5	3	4	3	2	10	7		0.175836	0.129845	0.117271	0.154126	0.134297	0.0978704	0.254363	0.166984		0.855641	1.85168	1.25563	0.711796	0.999978		0.687493	1.51091	1.06906	0.921655	0.982915
1338	FBgn0035401	CG1291	3L	1475		263	775	506	540	492	356	799	829		9.54683	16.6193	16.3333	17.1816	18.1871	14.3856	16.7824	16.33		1.25996	1.0391	1.13279	0.365605	0.999978		1.1531	0.961967	1.05096	0.70132	0.908388
1339	FBgn0036676	CG13028	3L	743		2	0	0	2	0	2	0	0		0.144124	0	0	0.126329	0	0.160439	0	0		0.811687	0	0.400278	NA	NA		0.977966	0	0.550648	NA	NA
1340	FBgn0087039	CG7066	3L	1060		405	963	575	607	633	478	1151	1054		20.4571	28.7358	25.8272	26.8748	32.5603	26.8776	33.6411	28.8908		1.04858	1.07455	1.05488	0.70427	0.999978		1.11334	1.15488	1.13893	0.340853	0.732779
1341	FBgn0034258	CG4954	2R	3290		2667	4119	2811	3267	2268	2412	4778	5171		43.4033	39.6003	40.6799	46.6031	37.587	43.6969	44.9936	45.6671		1.01855	1.13923	1.06634	0.608429	0.999978		0.893925	1.01163	0.957124	0.722535	0.917412
1342	FBgn0030600	CG32592	X	16166		4785	4253	3234	3656	1660	2489	5026	6090		15.848	8.32138	9.52473	10.6137	5.59882	9.1768	9.63208	10.9456		0.796781	1.42213	1.01009	0.833654	0.999978		0.551387	0.995404	0.750367	0.241259	0.688405
1343	FBgn0260466	CG33933	3R	4064		4	0	5	0	3	4	10	10		0.0526989	0	0.0585776	0	0.0402493	0.0586645	0.0762336	0.0714942		1.02859	1.52398	1.32914	0.634836	0.999978		1.63263	2.44417	2.05326	0.233675	0.685909
1344	FBgn0032251	CG13142	2L	1222		159	348	232	201	229	217	410	361		6.96661	9.00763	9.03924	7.71946	10.2178	10.5842	10.3947	8.58343		1.02476	0.931118	0.96644	0.82649	0.999978		1.19897	1.10165	1.15481	0.342663	0.733096
1345	FBgn0030290	CG11756	X	746		0	0	2	2	0	1	6	10		0	0	0.127646	0.125821	0	0.0798969	0.24918	0.389481		Inf	8.14488	11.2887	0.022537	0.965993		Inf	2.4558	2.76907	0.24855	0.691441
1346	FBgn0052808	CG32808	X	855		109	293	153	193	200	165	294	313		6.82584	10.8394	8.52002	10.5938	12.7542	11.5024	10.6532	10.6366		1.06213	0.896972	0.961914	0.812987	0.999978		1.26998	1.08497	1.17984	0.300011	0.714897
1347	FBgn0036566	CG5284	3L	3718		3000	4924	3282	3023	2726	2458	4521	5347		43.2024	41.8901	42.0286	38.1584	39.9768	39.4041	37.6726	41.7855		0.914079	1.02329	0.956523	0.746287	0.999978		0.852085	0.964805	0.909388	0.465931	0.790431
1348	FBgn0026738	CG7857	3L	1234		256	557	350	405	377	323	688	648		11.1076	14.2772	13.5042	15.4029	16.6578	15.6011	17.2732	15.2575		1.11222	1.02982	1.05957	0.675122	0.999978		1.16913	1.09565	1.13531	0.367299	0.746082
1349	FBgn0039601	CG1523	3R	2171		427	1020	598	688	617	559	996	1069		10.5309	14.8608	13.1147	14.8727	15.4959	15.3469	14.2135	14.3068		1.07896	0.944828	0.999616	0.99738	0.999978		1.12064	0.992445	1.05874	0.678522	0.89841
1350	FBgn0033579	CG13229	2R	1557		195	350	222	232	182	204	322	338		6.70566	7.1102	6.78859	6.99296	6.37344	7.80927	6.40719	6.30744		0.969719	0.915408	0.934986	0.652395	0.999978		0.941145	0.898264	0.924235	0.593871	0.857632
1351	FBgn0039737	CG7920	3R	1990		6377	13457	8712	9840	8187	7503	14256	14584		171.577	213.893	208.44	232.062	224.317	224.725	221.945	212.936		1.11531	0.989268	1.0413	0.747387	0.999978		1.0713	0.96132	1.01786	0.88266	0.968783
1352	FBgn0036345	CG17300	3L	699		0	1	6	1	0	1	3	2		0	0.0452507	0.408686	0.0671405	0	0.0852691	0.132967	0.0831338		10.7271	2.57017	5.38536	NA	NA		1.84242	0.440273	0.562508	NA	NA
1353	FBgn0259219	CG42319	2R	2673		143	242	117	118	274	157	336	273		2.86439	2.86364	2.08402	2.07179	5.58911	3.50082	3.8944	2.96748		0.704288	0.771077	0.740099	0.0601919	0.999978		1.44669	1.60649	1.51872	0.00985995	0.198404
1354	FBgn0030926	CG6367	X	1650		16	42	17	18	45	34	41	48		0.519196	0.805133	0.490547	0.511977	1.48703	1.22818	0.76984	0.845244		0.742665	0.608329	0.650209	0.107546	0.999978		1.89406	1.56902	1.76336	0.037424	0.417757
1355	FBgn0035430	CG12009	3L	3270		2	2	0	1	0	1	2	1		0.0327475	0.0193457	0	0.0143521	0	0.0182272	0.0189488	0.0088854		0.264234	1.54653	0.569266	NA	NA		0.319429	1.89322	0.647555	NA	NA
1356	FBgn0000163	CG5055	X	6361		245	262	224	142	116	115	214	234		2.06223	1.3028	1.67663	1.04767	0.994314	1.07756	1.04229	1.06885		0.777304	1.041	0.86467	0.617578	0.999978		0.556463	0.753757	0.645158	0.0603972	0.524423
1357	FBgn0030662	CG9220	X	2604		353	577	324	314	271	291	564	517		7.25821	7.0087	5.92406	5.65914	5.67439	6.66071	6.71025	5.76865		0.787462	1.03239	0.888729	0.436133	0.999978		0.790476	1.0484	0.907335	0.535038	0.828943
1358	FBgn0038968	CG12499	3R	6180		293	426	278	300	229	237	450	506		2.53849	2.18034	2.14176	2.27821	2.0204	2.28575	2.25592	2.37896		0.905929	1.09967	0.985635	0.951071	0.999978		0.831536	1.02123	0.92516	0.604446	0.864604
1359	FBgn0039443	CG14242	3R	687		0	0	0	0	0	0	0	1		0	0	0	0	0	0	0	0.0422929		NA	Inf	Inf	NA	NA		NA	Inf	Inf	NA	NA
1360	FBgn0029950	CG9657	X	2053		4219	10592	7343	8888	6192	5530	12915	12761		110.031	163.189	170.294	203.178	164.45	160.548	194.897	180.601		1.33966	1.18007	1.2457	0.0831597	0.999978		1.09875	0.979094	1.03466	0.75143	0.927951
1361	FBgn0054007	CG34007	2L	285		0	1	1	0	1	0	2	1		0	0.110983	0.167059	0	0.191314	0	0.217413	0.101948		1.53542	1.70768	1.64826	NA	NA		1.64446	1.84971	1.7714	NA	NA
1362	FBgn0031094	CG9578	X	1101		411	1259	768	826	959	587	1538	1304		19.9871	36.1694	33.2116	35.2091	47.4922	31.7775	43.2782	34.4124		1.19958	1.00116	1.07998	0.591626	0.999978		1.3075	1.10504	1.20209	0.230449	0.684023
1363	FBgn0037547	CG7910	3R	2018		4	15	4	10	7	5	4	78		0.106129	0.235111	0.0943744	0.232563	0.189133	0.147679	0.06141	1.12305		0.947628	3.62899	2.21137	0.558823	0.999978		0.919577	3.54957	2.19368	0.563674	0.841945
1364	FBgn0011559	CG7157	2L	2843		1	3	2	5	2	1	4	9		0.018833	0.033377	0.0334941	0.0825382	0.038357	0.0209649	0.0435897	0.0919794		2.18738	2.34712	2.24939	0.299947	0.999978		1.05066	1.14169	1.11616	0.903377	0.976572
1365	FBgn0031908	CG5177	2L	1011		40	47	43	34	47	34	62	70		2.11838	1.47045	2.02504	1.5783	2.53477	2.00446	1.89994	2.01174		0.966134	0.881241	0.91401	0.716831	0.999978		1.14363	1.0565	1.10608	0.635722	0.878356
1366	FBgn0036773	CG13698	3L	1707		683	832	606	606	501	542	888	1027		21.4231	15.4167	16.9026	16.661	16.0028	18.9249	16.1168	17.4808		0.877448	0.982806	0.918205	0.547891	0.999978		0.860172	0.974766	0.917627	0.544363	0.832758
1367	FBgn0036150	CG6185	3L	2115		293	566	348	324	282	195	412	410		7.41742	8.46464	7.83401	7.18946	7.26992	5.49532	6.03514	5.63246		0.921206	0.934171	0.919356	0.564348	0.999978		0.73615	0.75586	0.74857	0.0450642	0.458192
1368	FBgn0028382	CG4886	2R	988		301	931	533	584	669	492	1106	1087		16.3119	29.8054	25.6854	27.7407	36.9199	29.6809	34.6816	31.9667		1.14085	1.02256	1.06557	0.620398	0.999978		1.33947	1.21453	1.27794	0.0714517	0.54886
1369	FBgn0020439	CG6544	3R	2080		164	142	190	120	260	212	264	314		4.22159	2.15937	4.34916	2.70757	6.81555	6.07493	3.93225	4.38623		1.05684	0.659896	0.794536	0.29959	0.999978		1.81423	1.14683	1.48079	0.0382926	0.422097
1370	FBgn0037031	CG11456	3L	1792		1188	2046	1361	1164	1233	1137	1868	2192		35.4956	36.1135	36.1606	30.4843	37.516	37.8174	32.2953	35.5408		0.903799	0.92047	0.904602	0.444395	0.999978		0.962266	0.990877	0.979904	0.881574	0.968418
1371	FBgn0036481	CG16959	3L	2289		8	11	6	12	21	7	26	31		0.187128	0.152002	0.124802	0.246035	0.500224	0.182272	0.351907	0.393496		1.0563	1.11916	1.09185	0.815884	0.999978		1.81925	1.9604	1.89884	0.0752897	0.556825
1372	FBgn0035435	CG12077	3L	1103		88	140	85	81	93	88	154	141		4.27172	4.01472	3.66909	3.44645	4.59725	4.75528	4.32559	3.71423		0.832308	0.877528	0.848812	0.357971	0.999978		1.03035	1.09952	1.06635	0.698017	0.906934
1373	FBgn0262739	CG6671	2R	7888		16913	17621	11996	11480	8129	9941	16207	19366		114.802	70.6588	72.4077	68.3025	56.1903	75.1159	63.6555	71.3342		0.728067	1.05023	0.846507	0.478809	0.999978		0.640275	0.934175	0.766837	0.21292	0.681527
1374	FBgn0028426	CG3298	2R	2684		164	393	274	265	227	155	431	358		3.27158	4.6314	4.86053	4.63367	4.61142	3.44206	4.97502	3.87548		1.17603	1.12218	1.14172	0.382498	0.999978		0.938606	0.906951	0.925189	0.597899	0.860431
1375	FBgn0029907	CG4547	X	890		4	9	13	20	4	4	14	18		0.240639	0.319856	0.695454	1.05463	0.245054	0.267879	0.487347	0.587634		3.05226	2.14286	2.60773	0.0321939	0.999978		0.843479	0.598857	0.662305	0.383597	0.753086
1376	FBgn0053640	CG33640	2L	516		3	4	1	1	1	4	4	2		0.311291	0.245196	0.0922711	0.090952	0.105667	0.462039	0.240166	0.112617		0.317779	0.630511	0.465291	0.354379	0.999978		0.933935	1.87121	1.16466	0.765047	0.932614
1377	FBgn0030507	CG11164	X	1201		14	36	61	68	11	9	76	51		0.624138	0.948117	2.41826	2.65722	0.499391	0.446651	1.96052	1.23382		3.1655	3.44258	3.23717	4.81936e-06	0.00108955		0.555845	0.612199	0.600865	0.0352058	0.405923
1378	FBgn0015014	CG11987	3R	3106		1472	2225	1466	1543	1248	1266	2200	2388		25.3748	22.6585	22.4723	23.3145	21.9081	24.2941	21.9443	22.3387		0.922809	0.979105	0.941025	0.651054	0.999978		0.877284	0.941755	0.912079	0.486113	0.801613
1379	FBgn0010482	CG9432	2R	6243		167	125	113	84	113	91	181	172		1.43225	0.633314	0.861788	0.631463	0.986907	0.868794	0.898226	0.800497		0.688771	0.935016	0.793274	0.416152	0.999978		0.804074	1.10651	0.931199	0.855725	0.958489
1380	FBgn0023517	CG14816	X	1070		191	541	281	315	374	299	577	530		9.55752	15.9925	12.5037	13.8162	19.0581	16.6554	16.7068	14.3919		1.01242	0.889292	0.936056	0.658147	0.999978		1.29426	1.15022	1.22697	0.161109	0.668614
1381	FBgn0051681	CG31681	2L	949		2	2	1	0	0	2	0	0		0.112839	0.0666601	0.0501706	0	0	0.125612	0	0		0.267874	0	0.161681	NA	NA		0.638858	0	0.509003	NA	NA
1382	FBgn0259245	CG42343	X	1994		454	246	249	255	99	158	329	467		12.1906	3.90223	5.94552	6.00174	2.70708	4.72281	5.11177	6.80482		0.703053	1.63889	0.967764	0.885431	0.999978		0.412151	0.971818	0.644466	0.285085	0.707189
1383	FBgn0052453	CG32453	3L	434		0	0	0	0	0	1	0	0		0	0	0	0	0	0.137334	0	0		NA	0	0	NA	NA		Inf	NA	Inf	NA	NA
1384	FBgn0259738	CG42392	2R	568		240	67	128	82	26	50	179	146		22.6234	3.73103	10.7294	6.77528	2.49584	5.24675	9.76349	7.46843		0.622984	2.26669	0.955692	0.804329	0.999978		0.259807	0.956853	0.527993	0.295456	0.713724
1385	FBgn0026323	CG18492	X	3392		1531	2486	1565	1652	1425	1405	2534	2648		24.1666	23.1818	21.9672	22.8568	22.906	24.6882	23.1447	22.6823		0.918064	0.983481	0.941558	0.648556	0.999978		0.918377	0.995438	0.95922	0.75657	0.928598
1386	FBgn0058006	CG40006	2L	2590		43	57	47	62	27	12	30	30		0.888923	0.696109	0.863999	1.12345	0.568401	0.276153	0.358857	0.336547		1.21009	0.842458	1.07903	0.929481	0.999978		0.481921	0.340809	0.406892	0.000252946	0.0121833
1387	FBgn0015521	CG2986	2L	672		2766	11875	7519	6867	11689	5774	17434	12899		220.383	558.942	532.729	479.578	948.417	512.125	803.763	557.714		1.28816	0.952038	1.06894	0.698993	0.999978		1.74765	1.30796	1.50635	0.0951493	0.595911
1388	FBgn0040778	CG17977	2R	628		353	786	433	417	481	428	710	774		30.0961	39.5882	32.8279	31.1629	41.7615	40.6212	35.0267	35.8101		0.89737	0.87868	0.88068	0.355725	0.999978		1.08857	1.07771	1.08785	0.547029	0.833983
1389	FBgn0050177	CG30177	2R	1529		0	0	4	0	0	0	0	0		0	0	0.124557	0	0	0	0	0		Inf	NA	Inf	NA	NA		NA	0	0	NA	NA
1390	FBgn0011336	CG7748	3R	2716		1039	1999	1245	1368	1168	1022	1858	2118		20.4824	23.2801	21.825	23.6384	23.4479	22.428	21.1942	22.658		1.01163	0.977088	0.986317	0.91409	0.999978		0.961399	0.939429	0.954353	0.720167	0.916164
1391	FBgn0030996	CG14194	X	1938		765	1327	988	1096	887	809	1890	1813		21.1351	21.6581	24.2727	26.5411	24.9552	24.8808	30.214	27.1812		1.15339	1.17604	1.15602	0.273561	0.999978		1.06537	1.09965	1.08824	0.526017	0.823432
1392	FBgn0033473	CG12128	2R	3689		668	1217	758	767	713	640	1113	1114		9.69535	10.4348	9.78309	9.75773	10.5383	10.3405	9.34732	8.77407		0.944009	0.886523	0.908426	0.468588	0.999978		0.949983	0.902746	0.931192	0.587289	0.853329
1393	FBgn0083938	CG34102	2L	1394		0	0	0	2	0	0	1	1		0	0	0	0.0673332	0	0	0.0222248	0.0208431		Inf	Inf	Inf	NA	NA		NA	0.625416	0.627943	NA	NA
1394	FBgn0039208	CG6643	3R	3120		2383	3236	1967	2106	1833	1941	3124	3434		40.8945	32.8062	30.0169	31.6786	32.0331	37.08	31.0211	31.9794		0.808306	0.931151	0.857554	0.244286	0.999978		0.853086	0.994403	0.920042	0.549043	0.835043
1395	FBgn0035138	CG13884	3L	774		52	89	64	53	36	36	45	49		3.59715	3.63707	3.9369	3.21364	2.53602	2.77224	1.80124	1.83942		0.959737	0.700657	0.847194	0.360629	0.999978		0.671399	0.495514	0.58844	0.0117997	0.221065
1396	FBgn0037727	CG8358	3R	2197		10	20	2	1	6	5	7	9		0.243706	0.28794	0.0433426	0.0213615	0.148906	0.135647	0.0987116	0.119025		0.11861	0.782747	0.3363	0.0425603	0.999978		0.491226	3.27291	0.786421	0.894907	0.97403
1397	FBgn0035805	CG7506	3L	791		512	1357	1011	1040	1030	741	1680	1569		34.6569	54.2632	60.8541	61.7048	70.9989	55.8355	65.8011	57.633		1.35249	0.994227	1.14005	0.293607	0.999978		1.31765	0.980276	1.12902	0.326567	0.727458
1398	FBgn0038293	CG6904	3R	3132		2573	4087	2815	2996	2039	2238	3583	4392		43.9859	41.2748	42.7929	44.8933	35.4966	42.5899	35.4426	40.7442		0.996824	0.997122	0.987752	0.926913	0.999978		0.836814	0.846312	0.84522	0.19142	0.678988
1399	FBgn0259227	CG42327	3R	5538		1400	1651	1238	1106	1055	1144	1897	2437		13.5354	9.42967	10.6435	9.37269	10.387	12.3124	10.6124	12.7858		0.838774	1.05374	0.93268	0.629989	0.999978		0.896032	1.13833	1.01039	0.9163	0.980504
1400	FBgn0032929	CG9241	2L	2812		18	28	32	15	13	7	12	8		0.342731	0.314953	0.541814	0.250344	0.252069	0.148372	0.132211	0.0826608		1.16668	0.547626	0.937406	0.586498	0.999978		0.553618	0.263361	0.399885	0.0053216	0.125992
1401	FBgn0003046	CG3440	2L	721		1	1	1	0	2	4	4	2		0.0742609	0.0438699	0.0660359	0	0.151247	0.330669	0.17188	0.0805971		0.535749	0.532252	0.530434	NA	NA		3.69586	3.69942	3.71865	NA	NA
1402	FBgn0051683	CG31683	2L	2040		1187	2830	1625	1781	1804	1608	2966	2941		31.1542	43.8792	37.9261	40.9728	48.2167	46.9813	45.0445	41.888		1.02926	0.932706	0.969472	0.824299	0.999978		1.17034	1.07274	1.12567	0.365401	0.746082
1403	FBgn0085477	CG34448	2L	1035		0	0	0	0	0	0	0	0		0	0	0	0	0	0	0	0		NA	NA	NA	NA	NA		NA	NA	NA	NA	NA
1404	FBgn0015371	CG11798	2R	5822		12921	17246	11018	10881	8754	9525	16699	18717		118.828	93.6955	90.1044	87.7119	81.9833	97.5128	88.8625	93.409		0.807558	1.03733	0.899876	0.445094	0.999978		0.768117	0.998073	0.87409	0.313652	0.719373
1405	FBgn0015816	CG3539	2L	2261		523	1286	773	886	832	646	1328	1281		12.385	17.9905	16.2777	18.3906	20.0638	17.0295	18.1969	16.4616		1.118	0.954539	1.02327	0.857953	0.999978		1.1264	0.973362	1.05023	0.713746	0.911524
1406	FBgn0034447	CG7744	2R	2580		124	223	143	127	102	113	208	248		2.57334	2.73393	2.63895	2.31018	2.15562	2.61052	2.49772	2.79291		0.906549	1.13426	1.00109	0.969632	0.999978		0.823308	1.04078	0.929897	0.663537	0.89012
1407	FBgn0051823	CG31823	2L	1325		1	0	1	2	5	1	9	10		0.0404092	0	0.0359335	0.0708396	0.205753	0.0449835	0.210439	0.219285		2.44624	1.75711	1.86288	0.352895	0.999978		5.3424	3.92454	4.36215	0.0511322	0.484831
1408	FBgn0013684	CG34083	dmel_mitochondrion_genome	1725		49444	124977	83466	66507	64064	45989	106567	124801		1534.69	2291.62	2303.75	1809.42	2024.96	1589.04	1913.97	2102.1		1.05362	1.13663	1.08422	0.513073	0.999978		0.871431	0.950343	0.914984	0.474033	0.794571
1409	FBgn0259215	CG17274	3R	2653		32	34	15	19	44	51	132	127		0.645815	0.405363	0.269196	0.336108	0.904287	1.14578	1.54148	1.39088		0.552854	1.45977	1.12649	0.88167	0.999978		1.764	4.71773	2.81945	3.91234e-06	0.000341737
1410	FBgn0037849	CG4596	3R	2389		1380	2149	1411	1494	1127	1244	2072	2507		30.9285	28.4526	28.1207	29.3492	25.7216	31.0365	26.8704	30.4904		0.937603	1.03275	0.973308	0.84995	0.999978		0.872906	0.972161	0.924659	0.553016	0.837053
1411	FBgn0026576	CG5991	3R	2095		690	1258	750	786	821	666	1197	1268		17.6344	18.9932	17.0448	17.6076	21.3673	18.9478	17.7015	17.5857		0.92006	0.894526	0.900058	0.429908	0.999978		1.00752	0.991505	1.00412	0.977713	0.996805
1412	FBgn0033874	CG6347	2R	1311		43	50	67	61	45	41	99	68		1.75615	1.20634	2.43325	2.18368	1.87155	1.86402	2.33955	1.50706		1.4993	1.04971	1.24917	0.282953	0.999978		1.14145	0.810108	0.948276	0.86492	0.961764
1413	FBgn0035012	CG13590	2R	582		0	0	0	0	1	1	0	0		0	0	0	0	0.0936846	0.102411	0	0		NA	0	0	NA	NA		Inf	NA	Inf	NA	NA
1414	FBgn0050457	CG30457	2R	610		0	2	0	0	0	0	1	2		0	0.103706	0	0	0	0	0.0507891	0.0952631		0	Inf	1.38792	NA	NA		0	Inf	1.38792	NA	NA
1415	FBgn0261436	CG18143	3R	1604		246	500	358	313	304	275	560	524		8.21157	9.8598	10.6266	9.15803	10.3338	10.2187	10.8164	9.49187		1.06748	1.00891	1.02959	0.839824	0.999978		1.04477	0.998735	1.02538	0.862628	0.961235
1416	FBgn0038341	CG14869	3R	6969		124	111	77	77	80	81	150	137		0.95268	0.503796	0.52606	0.51854	0.625908	0.692761	0.666839	0.571182		0.685937	0.958202	0.802307	0.338195	0.999978		0.81482	1.15341	0.956337	0.92498	0.983927
1417	FBgn0053723	CG33723	2L	543		0	1	0	0	1	0	1	1		0	0.0582509	0	0	0.100413	0	0.0570559	0.0535088		0	1.13031	0.707117	NA	NA		1.64446	Inf	3.51179	NA	NA
1418	FBgn0053995	CG33995	2L	2693		2220	3844	2462	2664	1985	2077	3582	4176		44.138	45.1491	43.5278	46.4258	40.1897	45.9694	41.2088	45.0556		0.97854	1.02309	0.990661	0.950099	0.999978		0.883463	0.934023	0.912205	0.476321	0.795706
1419	FBgn0034325	CG18539	2R	599		0	2	0	0	0	0	1	2		0	0.10561	0	0	0	0	0.0517218	0.0970125		0	Inf	1.38792	NA	NA		0	Inf	1.38792	NA	NA
1420	FBgn0262743	CG2637	2L	6740		5305	6312	4129	4574	3379	3804	6448	7612		42.1426	29.6217	29.1676	31.8492	27.335	33.6395	29.6391	32.8143		0.818427	1.0465	0.909779	0.552644	0.999978		0.770576	0.996984	0.875808	0.382698	0.752276
1421	FBgn0015946	CG4345	3L	1696		191	399	179	158	207	181	316	299		6.0298	7.44131	5.02507	4.37213	6.65481	6.36094	5.77247	5.12236		0.680626	0.854784	0.757215	0.0668342	0.999978		0.888053	1.1281	0.988653	0.978369	0.996805
1422	FBgn0020906	CG8867	2L	1283		1	5	2	2	3	1	2	12		0.041732	0.123267	0.0742196	0.0731586	0.127493	0.046456	0.0482952	0.271756		0.888438	1.89806	1.38019	0.744953	0.999978		0.984293	2.12157	1.51865	0.620571	0.872923
1423	FBgn0000212	CG5942	3L	5553		2309	3367	1979	2371	1648	1752	3321	3780		22.2634	19.1786	16.9681	20.0385	16.1816	18.8051	18.5286	19.7783		0.863743	1.11863	0.966329	0.841585	0.999978		0.769469	1.00836	0.883291	0.345693	0.735125
1424	FBgn0052644	CG32644	X	1881		4	2	0	1	0	2	2	2		0.113859	0.0336313	0	0.0249501	0	0.0633738	0.0329414	0.0308934		0.160038	1.02364	0.396696	NA	NA		0.386425	2.50166	0.678105	NA	NA
1425	FBgn0261108	CG7331	3R	3016		647	1211	762	718	656	616	1108	1233		11.486	12.7003	12.0293	11.1726	11.8594	12.1736	11.3817	11.8784		0.933499	0.989007	0.952161	0.719668	0.999978		0.911023	0.976001	0.946126	0.684166	0.900712
1426	FBgn0030269	CG18292	X	1812		472	1045	573	638	677	586	899	940		13.947	18.2415	15.0561	16.5243	20.3714	19.2756	15.371	15.0728		0.958645	0.784569	0.858849	0.263606	0.999978		1.13377	0.938721	1.04323	0.798875	0.940391
1427	FBgn0024432	CG12363	3R	838		1494	3472	2150	2464	2273	1818	3954	3656		95.4558	131.05	122.155	137.993	147.893	129.306	146.182	126.761		1.12354	1.00561	1.05286	0.680716	0.999978		1.12738	1.02142	1.07596	0.564897	0.842883
1428	FBgn0040466	CG9771	3R	842		334	778	430	468	656	516	818	822		21.2388	29.226	24.3149	26.0853	42.4798	36.5264	30.0983	28.3651		0.977036	0.756101	0.840079	0.240438	0.999978		1.44216	1.12939	1.29381	0.0723206	0.550328
1429	FBgn0004646	CG3039	X	2794		5878	10499	6896	6718	5986	5648	9995	10319		112.642	118.857	117.513	112.843	116.816	120.486	110.83	107.309		0.96721	0.93897	0.945625	0.658658	0.999978		0.938672	0.92182	0.934445	0.592788	0.856928
1430	FBgn0033584	CG7737	2R	2317		851	1772	1205	1193	953	870	1588	1715		19.6652	24.1902	24.7615	24.1644	22.4263	22.3801	21.2337	21.5062		1.08844	0.974655	1.02446	0.871661	0.999978		0.93922	0.850494	0.896914	0.409173	0.766493
1431	FBgn0030054	CG12109	X	3817		14	24	24	24	6	17	34	40		0.196382	0.19888	0.299367	0.295088	0.0857078	0.265458	0.275967	0.304483		1.46039	1.68533	1.5452	0.144511	0.999978		0.817626	0.950877	0.900192	0.700007	0.908088
1432	FBgn0029861	CG3815	X	3233		441	826	474	569	480	508	870	928		7.30346	8.08122	6.98052	8.25978	8.09518	9.36541	8.33708	8.34002		0.964033	0.975507	0.961628	0.773808	0.999978		1.04133	1.0658	1.05781	0.680069	0.8991
1433	FBgn0000276	CG1365	3R	353		0	0	1	1	1	4	3	1		0	0	0.134878	0.13295	0.15446	0.675389	0.263298	0.0823095		Inf	0.421844	0.753125	NA	NA		Inf	1.25307	4.25737	NA	NA
1434	FBgn0037478	CG2656	3R	1006		186	574	370	426	366	301	612	596		9.89944	18.0475	17.5113	19.8735	19.8369	17.8335	18.8475	17.2137		1.31729	0.977859	1.11937	0.415462	0.999978		1.251	0.939195	1.07876	0.571757	0.846473
1435	FBgn0053914	CG33914	2R	2117		89	142	127	108	98	104	157	166		2.25094	2.12163	2.85626	2.39422	2.52404	2.92807	2.29763	2.27831		1.16393	0.857158	0.991566	0.961363	0.999978		1.13918	0.848181	0.987989	0.933983	0.985664
1436	FBgn0000277	CG1367	3R	356		0	6	1	3	3	1	2	0		0	0.533094	0.133741	0.395488	0.459475	0.167424	0.174053	0		1.01318	0.281356	0.619338	0.504869	0.999978		1.1293	0.319317	0.725717	0.596264	0.86001
1437	FBgn0030122	CG16892	X	1585		175	324	271	253	212	253	494	548		5.91159	6.46574	8.14058	7.49123	7.29286	9.51393	9.65602	10.0456		1.22865	1.19714	1.20109	0.208027	0.999978		1.2464	1.22699	1.24096	0.140274	0.651898
1438	FBgn0050077	CG30077	2R	689		378	1124	647	715	898	612	1440	1204		29.3743	51.6	44.7096	48.7022	71.0638	52.9421	64.7506	50.7729		1.13502	0.951315	1.02049	0.831984	0.999978		1.41836	1.20359	1.30976	0.0518344	0.489075
1439	FBgn0034537	CG11132	2R	1588		686	1441	794	1060	792	793	1467	1463		23.1297	28.7022	23.8059	31.3269	27.1935	29.764	28.6207	26.7682		1.03805	0.992996	1.00661	0.961636	0.999978		1.011	0.978565	0.998794	0.99052	0.998732
1440	FBgn0052064	CG32064	3L	2074		2	1	71	3	1	0	4	9		0.0516318	0.0152508	1.62991	0.0678851	0.0262895	0	0.0597519	0.126084		23.9987	7.28594	19.5557	0.162954	0.999978		0.344905	0.106324	0.116185	0.34844	0.737836
1441	FBgn0000564	CG5400	3R	1374		37	95	60	62	275	299	202	71		1.44182	2.18695	2.07912	2.11771	10.9128	12.9704	4.55476	1.5014		1.13404	0.257599	0.378618	0.00262963	0.235036		6.09033	1.40151	3.63054	1.42651e-06	0.000132643
1442	FBgn0015766	CG10596	3L	2740		21265	38396	23888	25702	20386	20575	33445	38360		415.538	443.239	415.092	440.229	405.67	447.567	378.165	406.774		0.968366	0.940051	0.946422	0.660909	0.999978		0.910449	0.893775	0.906173	0.435465	0.775682
1443	FBgn0037665	CG16733	3R	969		0	1	0	0	0	0	0	0		0	0.0326421	0	0	0	0	0	0		0	NA	0	NA	NA		0	NA	0	NA	NA
1444	FBgn0015037	CG10842	2R	1678		62	93	38	40	22	30	33	47		1.97831	1.75305	1.07822	1.11874	0.714861	1.06561	0.609288	0.813824		0.569886	0.81706	0.638514	0.085002	0.999978		0.435887	0.631172	0.508536	0.00566052	0.132117
1445	FBgn0083991	CG34155	3R	2619		2983	4775	3105	3042	2216	2435	4481	5228		60.9836	57.6687	56.4471	54.5112	46.1344	55.4156	53.0078	57.9996		0.906555	1.11687	0.990423	0.985165	0.999978		0.782165	0.974187	0.876626	0.306975	0.716191
1446	FBgn0035901	CG6745	3L	2732		117	182	134	132	130	135	227	278		2.29298	2.10714	2.33528	2.26754	2.5945	2.94525	2.57422	2.95657		1.01337	1.02047	1.0087	0.948448	0.999978		1.14931	1.17023	1.16482	0.339968	0.732132
1447	FBgn0051849	CG31849	2L	2197		343	700	502	533	388	385	791	854		8.3591	10.0779	10.879	11.3857	9.62926	10.4448	11.1544	11.2941		1.17763	1.1424	1.15021	0.31148	0.999978		1.00089	0.981784	0.994671	0.970004	0.995061
1448	FBgn0024245	CG17559	2L	2629		421	788	437	491	368	365	661	746		8.57407	9.48065	7.91419	8.76502	7.63217	8.27506	7.78953	8.24466		0.898998	1.02996	0.949374	0.734217	0.999978		0.808056	0.936306	0.872008	0.329936	0.728277
1449	FBgn0028946	CG17868	2L	1230		2	0	0	2	1	1	1	0		0.0870604	0	0	0.0763109	0.0443288	0.0484578	0.0251881	0		0.811687	0.274389	0.544712	NA	NA		0.925426	0.321195	0.663278	NA	NA
1450	FBgn0262984	CG43292	3L	477		1	1	0	1	0	1	1	1		0.112248	0.0663108	0	0.0983883	0	0.124954	0.0649504	0.0609125		0.528469	1.02364	0.711575	NA	NA		0.638858	1.25083	0.85319	NA	NA
1451	FBgn0037989	CG14741	3R	5830		1659	1323	1048	841	526	711	1200	1623		15.2361	7.17784	8.55871	6.77001	4.91936	7.26892	6.37695	8.08862		0.65244	1.21293	0.829486	0.690744	0.999978		0.488923	0.918855	0.660552	0.214971	0.681527
1452	FBgn0050440	CG30440	2R	3423		2	14	1	3	1	1	1	5		0.0312837	0.129367	0.0139094	0.0411317	0.0159288	0.0174125	0.00905094	0.0424412		0.342834	1.58828	0.541061	0.58741	0.999978		0.196247	0.915764	0.378808	0.284471	0.706886
1453	FBgn0050062	CG30062	2R	610		4	5	3	3	1	3	4	5		0.351096	0.259264	0.234157	0.230809	0.0893843	0.29313	0.203156	0.238158		0.734124	1.17659	0.886005	0.912035	0.999978		0.572103	0.924422	0.72367	0.668575	0.891954
1454	FBgn0033033	CG11066	2R	3391		1453	1659	1235	1035	1069	1168	1994	2401		22.9421	15.4747	17.3402	14.3243	17.1886	20.5298	18.2179	20.5726		0.792597	1.05095	0.907076	0.51802	0.999978		0.889345	1.19258	1.02721	0.820874	0.947086
1455	FBgn0069913	CG4681	2R	1451		4	13	9	9	7	3	15	14		0.147601	0.283386	0.295318	0.291097	0.26304	0.123232	0.320276	0.28034		1.34139	1.59045	1.44575	0.438432	0.999978		0.8297	0.996833	0.92802	0.840218	0.95226
1456	FBgn0040102	CG2958	2L	1163		32	90	20	31	112	78	79	112		1.47321	2.44774	0.818777	1.25096	5.25085	3.99746	2.10449	2.7981		0.518735	0.542788	0.531813	0.00157841	0.157513		2.18177	2.30995	2.23347	8.93434e-05	0.00515064
1457	FBgn0040984	CG4440	2L	384		1	0	0	1	2	6	7	4		0.139433	0	0	0.122217	0.283981	0.931298	0.564764	0.302659		0.811687	0.725007	0.72934	0.796893	0.999978		7.61357	6.93049	7.36897	0.0269547	0.358051
1458	FBgn0260463	CG31332	3R	3540		1722	2914	1906	2057	3856	3573	6706	6562		26.0451	26.0369	25.6351	27.2705	59.3916	60.1587	58.6895	53.8589		0.986097	0.961406	0.963189	0.786895	0.999978		2.09869	2.07106	2.09421	1.22717e-08	1.76866e-06
1459	FBgn0053503	CG33503	2R	1783		14	28	15	14	9	9	10	27		0.420409	0.496717	0.400549	0.368501	0.275221	0.300857	0.17376	0.439984		0.817306	1.09321	0.909249	0.838103	0.999978		0.577139	0.778521	0.669488	0.267648	0.696807
1460	FBgn0034535	CG11110	2R	744		179	552	337	394	450	280	763	550		12.8818	23.4676	21.5661	24.8534	32.9785	22.4313	31.7725	21.479		1.25753	0.980866	1.08849	0.590042	0.999978		1.41234	1.11619	1.25301	0.196892	0.681408
1461	FBgn0260763	CG42561	2R	703		24	23	20	11	15	14	30	37		1.8279	1.03484	1.35453	0.734344	1.16339	1.18697	1.32211	1.52922		0.698832	1.24036	0.923235	0.83729	0.999978		0.739739	1.32772	0.984339	0.959287	0.99296
1462	FBgn0000299	CG4145	2L	5944		9629	12352	6751	8824	6376	8997	12659	14912		86.7357	65.7296	54.076	69.6704	58.4872	90.2169	65.9813	72.8923		0.782678	0.95364	0.855102	0.352527	0.999978		0.887479	1.09351	0.981963	0.951651	0.990742
1463	FBgn0030063	CG1789	X	858		325	844	464	515	607	482	1034	944		20.2811	31.1141	25.7482	28.1697	38.5738	33.4833	37.3365	31.9676		1.02896	0.982225	0.995584	0.977988	0.999978		1.29524	1.25122	1.27803	0.074098	0.554962
1464	FBgn0032701	CG10341	2L	1868		241	470	273	321	253	220	458	456		6.90774	7.95836	6.95827	8.06473	7.38473	7.01964	7.59607	7.09272		0.9844	1.04164	1.00314	0.976887	0.999978		0.888914	0.952104	0.923895	0.585069	0.852394
1465	FBgn0037070	CG11309	3L	1654		344	886	566	518	523	421	940	901		11.1357	16.9434	16.2928	14.6979	17.2408	15.171	17.6073	15.8276		1.08228	1.05371	1.05974	0.676926	0.999978		1.06626	1.04988	1.06185	0.6654	0.890547
1466	FBgn0026394	CG11767	2L	1197		1	0	0	0	0	0	0	1		0.0447303	0	0	0	0	0	0	0.0242734		0	Inf	0.485264	NA	NA		0	Inf	0.485264	NA	NA
1467	FBgn0032685	CG10211	2L	4996		35	33	25	23	11	12	26	28		0.375095	0.208927	0.23825	0.216056	0.12005	0.143162	0.161232	0.16284		0.744807	1.25746	0.885312	0.868002	0.999978		0.406298	0.694378	0.530858	0.039097	0.425674
1468	FBgn0034283	CG14492	2R	600		4	1	1	0	1	0	0	0		0.356948	0.0527171	0.0793531	0	0.090874	0	0	0		0.181412	0	0.150755	NA	NA		0.192656	0	0.164266	NA	NA
1469	FBgn0263598	CG3762	2L	2536		3587	5221	3677	3664	2594	2523	4465	5161		75.7317	65.1189	69.0335	67.806	55.7714	59.2976	54.5472	59.1302		0.939649	1.00962	0.960976	0.786798	0.999978		0.74417	0.808945	0.778771	0.0521754	0.489962
1470	FBgn0035505	CG15004	3L	2689		7270	6577	4965	5095	2547	3706	6736	8474		144.757	77.3641	87.9111	88.9232	51.6451	82.1454	77.6089	91.5635		0.761581	1.29154	0.939761	0.943608	0.999978		0.5434	0.931833	0.713472	0.186842	0.678988
1471	FBgn0001319	CG10197	2R	3927		884	1343	815	863	608	736	1194	1396		12.0528	10.8173	9.88125	10.3136	8.44177	11.1708	9.41985	10.3288		0.854952	1.02857	0.922952	0.584824	0.999978		0.783093	0.952407	0.864445	0.288059	0.708602
1472	FBgn0038389	CG5516	3R	813		259	674	434	450	534	390	810	802		17.0571	26.2224	25.4164	25.9767	35.8131	28.5919	30.867	28.6621		1.16474	0.944527	1.0297	0.784969	0.999978		1.37416	1.1276	1.24701	0.111143	0.624376
1473	FBgn0040553	CG14374	3R	440		0	2	0	1	0	0	2	0		0	0.143774	0	0.106662	0	0	0.140824	0		0.757279	Inf	1.70593	NA	NA		0	1.28478	0.551527	NA	NA
1474	FBgn0053885	CG33885	2L	526		1	0	0	1	0	0	0	1		0.101791	0	0	0.0892229	0	0	0	0.0552381		0.811687	Inf	1.28144	NA	NA		0	0.608442	0.270165	NA	NA
1475	FBgn0015295	CG18247	2R	3175		168	320	194	171	260	207	346	385		2.8331	3.18793	2.9092	2.52763	4.46499	3.88593	3.37624	3.52324		0.879055	0.844611	0.853575	0.295533	0.999978		1.27092	1.23529	1.25955	0.126633	0.639435
1476	FBgn0263323	CG43404	2L	600		7	20	10	10	12	7	22	21		0.624658	1.05434	0.793531	0.782187	1.09049	0.695369	1.13598	1.01693		0.922516	1.23237	1.07005	0.895906	0.999978		0.983216	1.32985	1.15255	0.721219	0.916528
1477	FBgn0039667	CG2010	3R	2239		100	159	102	97	47	26	95	64		2.39134	2.24618	2.16901	2.0332	1.14455	0.692131	1.31453	0.830521		0.878272	1.19191	0.953703	0.982608	0.999978		0.360377	0.496364	0.425342	9.66802e-06	0.000768774
1478	FBgn0052104	CG32104	3L	3738		205	330	250	245	212	166	343	317		2.93637	2.7924	3.18432	3.07602	3.09234	2.6469	2.84286	2.46402		1.05951	0.944402	0.996399	0.965987	0.999978		0.913798	0.824978	0.872181	0.36218	0.745262
1479	FBgn0051207	CG31207	3R	835		3	9	9	15	15	5	23	15		0.192367	0.340925	0.513182	0.843076	0.979481	0.356905	0.853379	0.521951		2.50292	1.05129	1.48016	0.295123	0.999978		2.31228	0.987191	1.37422	0.374401	0.748701
1480	FBgn0031631	CG3225	2L	2352		297	395	284	272	219	223	397	480		6.76106	5.31205	5.74905	5.42742	5.07689	5.65114	5.22942	5.92964		0.89342	1.06317	0.961139	0.824668	0.999978		0.807726	0.972276	0.888793	0.435501	0.775682
1481	FBgn0040649	CG15461	X	332		1	4	5	5	5	2	5	9		0.161271	0.381087	0.717046	0.706796	0.821151	0.359055	0.466587	0.787642		2.59974	1.09085	1.57698	0.467104	0.999978		2.02367	0.858693	1.18852	0.735802	0.923743
1482	FBgn0037519	CG3014	3R	3534		66	85	69	80	62	60	90	112		0.999938	0.760772	0.929604	1.06239	0.956569	1.01194	0.788999	0.920823		1.09107	0.888036	0.979397	0.919997	0.999978		1.01511	0.836263	0.926653	0.697292	0.906912
1483	FBgn0263270	CG43396	2R	462		1	1	0	0	0	0	1	0		0.115892	0.0684637	0	0	0	0	0.0670592	0		0	Inf	0.335264	NA	NA		0	Inf	0.335264	NA	NA
1484	FBgn0035657	CG10478	3L	1509		2	0	0	1	0	0	0	0		0.0709637	0	0	0.0311009	0	0	0	0		0.405844	NA	0.398088	NA	NA		0	0	0	NA	NA
1485	FBgn0263216	CG43386	X	1144		1	1	1	1	1	2	1	2		0.0468026	0.0276488	0.0416188	0.0410238	0.0476612	0.104201	0.0270816	0.0507959		1.06422	0.524637	0.70524	NA	NA		1.84793	0.91883	1.37965	NA	NA
1486	FBgn0033484	CG2269	2R	3775		36719	49021	33435	34342	23656	27140	45062	54145		520.798	410.741	421.696	426.944	341.677	428.511	369.823	416.741		0.879301	1.04349	0.941338	0.681679	0.999978		0.752173	0.902688	0.825853	0.136227	0.646789
1487	FBgn0262806	CG43177	2R	255		1	0	0	0	0	0	0	0		0.209969	0	0	0	0	0	0	0		0	NA	0	NA	NA		0	NA	0	NA	NA
1488	FBgn0036529	CG7297	3L	2196		2	4	2	1	1	1	2	2		0.0487633	0.0576143	0.0433624	0.0213712	0.024829	0.0271417	0.0282162	0.026462		0.593052	1.07434	0.737053	NA	NA		0.448886	0.821012	0.588837	NA	NA
1489	FBgn0050160	CG30160	2R	844		0	0	2	0	0	1	4	5		0	0	0.112824	0	0	0.0706198	0.146831	0.172128		Inf	4.59532	6.18494	NA	NA		Inf	2.7414	3.35333	NA	NA
1490	FBgn0263256	CG43394	2L	3494		81	196	106	109	122	78	154	168		1.24125	1.77433	1.44444	1.46408	1.90383	1.33058	1.36552	1.39705		0.944405	0.873544	0.902295	0.530796	0.999978		0.987764	0.924838	0.961022	0.798138	0.940198
1491	FBgn0086782	CG11937	X	3953		40	44	19	19	14	10	32	45		0.541787	0.352069	0.228845	0.225574	0.193104	0.150779	0.250798	0.330758		0.48846	1.73141	0.804078	0.693013	0.999978		0.347249	1.24682	0.642436	0.18478	0.678067
1492	FBgn0036505	CG7945	3L	1406		1859	3673	2351	2545	1975	1871	3634	3801		70.7929	82.63	79.6128	84.9502	76.5901	79.3154	80.0756	78.5484		1.04516	1.03933	1.03361	0.797429	0.999978		0.933069	0.938567	0.93976	0.629235	0.875829
1493	FBgn0034356	CG10924	2R	3456		15	29	34	18	36	22	66	61		0.232388	0.265416	0.468404	0.244433	0.567963	0.379418	0.591658	0.512839		1.39442	1.19146	1.25892	0.3524	0.999978		1.7418	1.50593	1.61123	0.061434	0.52586
1494	FBgn0033886	CG13349	2R	1499		992	2628	1700	1925	2125	1459	3375	2753		35.4328	55.4531	53.9961	60.2686	77.2945	58.0126	69.7545	53.3617		1.2337	0.929025	1.04974	0.642254	0.999978		1.37486	1.0486	1.20036	0.152237	0.662137
1495	FBgn0025620	CG13360	X	1609		212	332	127	119	250	247	267	318		7.05465	6.52656	3.75805	3.47099	8.47179	9.14976	5.14109	5.74243		0.515726	0.631277	0.574128	0.000217735	0.0317783		1.18431	1.46595	1.28526	0.0669616	0.539908
1496	FBgn0020622	CG2699	2L	3338		795	673	600	562	242	398	735	1042		12.7519	6.37722	8.55816	7.90154	3.95294	7.10666	6.82184	9.06998		0.821934	1.46819	1.03385	0.76101	0.999978		0.521136	0.940515	0.712286	0.206131	0.681527
1497	FBgn0260003	CG34157	3R	11967		3040	2125	1637	1317	971	1253	2147	2894		13.6014	5.61663	6.51297	5.16491	4.4241	6.24072	5.55837	7.02648		0.578158	1.20609	0.780565	0.600804	0.999978		0.497357	1.0493	0.701369	0.377597	0.750591
1498	FBgn0053477	CG33477	2R	597		0	1	0	0	0	0	0	1		0	0.052982	0	0	0	0	0	0.0486688		0	Inf	0.906976	NA	NA		0	Inf	0.906976	NA	NA
1499	FBgn0037419	CG1154	3R	1755		8	17	7	10	7	3	15	11		0.244067	0.30639	0.189905	0.267414	0.217476	0.101886	0.264798	0.182113		0.811011	1.4296	1.01971	0.913455	0.999978		0.531267	0.951298	0.720747	0.468943	0.791642
1500	FBgn0033793	CG3955	2R	1002		1739	4318	2682	3351	3068	2610	5865	5106		92.9239	136.307	127.44	156.953	166.947	155.254	181.343	148.06		1.21558	1.04363	1.10995	0.388157	0.999978		1.29757	1.12766	1.20975	0.131116	0.641666
1501	FBgn0005636	CG3385	2R	3427		1786	2733	1692	1912	1423	1626	2723	3396		27.9038	25.2248	23.5072	26.184	22.6403	28.2797	24.6169	28.7924		0.905731	1.07194	0.97467	0.855614	0.999978		0.875058	1.04712	0.960474	0.763784	0.932057
1502	FBgn0013720	CG14779	X	1391		270	520	325	362	323	339	606	566		10.3928	11.8244	11.1243	12.2136	12.661	14.5258	13.4973	11.8226		1.02293	0.950561	0.97651	0.873642	0.999978		1.12354	1.05617	1.09445	0.528531	0.825613
1503	FBgn0036622	CG4753	3L	1574		10	24	13	13	31	9	38	30		0.340166	0.482291	0.393237	0.387615	1.07386	0.340805	0.747962	0.553785		0.92945	0.941141	0.933601	0.813333	0.999978		1.57706	1.62185	1.60418	0.164655	0.66897
1504	FBgn0037985	CG14735	3R	2384		5	5	19	3	15	5	18	10		0.112295	0.0663386	0.379457	0.0590578	0.343065	0.125006	0.23392	0.121876		2.35293	0.775891	1.24051	0.628456	0.999978		2.3495	0.786184	1.26105	0.610663	0.866525
1505	FBgn0013953	CG7005	3R	2624		9	17	9	7	16	12	12	10		0.183643	0.204921	0.163303	0.125198	0.332466	0.272575	0.141683	0.110729		0.722646	0.425903	0.543902	0.125893	0.999978		1.426	0.850811	1.19175	0.773102	0.933486
1506	FBgn0026778	CG3240	2L	1524		45	86	41	69	82	45	102	130		1.58097	1.78491	1.2809	2.12484	2.93373	1.75993	2.07356	2.47847		0.98523	0.99305	0.982549	0.919609	0.999978		1.27508	1.30331	1.29403	0.189177	0.678988
1507	FBgn0033750	CG13151	2R	1906		179	474	297	354	311	240	534	502		5.02835	7.86607	7.41906	8.7165	8.89669	7.50511	8.67998	7.65254		1.22793	1.01716	1.10528	0.484266	0.999978		1.17552	0.985543	1.07557	0.605751	0.864993
1508	FBgn0034364	CG5493	2R	1171		8	18	23	11	22	7	37	53		0.365787	0.486203	0.935161	0.440857	1.02437	0.356295	0.978916	1.31505		1.57846	1.70432	1.647	0.126405	0.999978		1.48391	1.62172	1.57265	0.156197	0.664516
1509	FBgn0033132	CG12143	2R	1113		4844	11603	7977	8937	7432	6234	13471	14193		233.026	329.744	341.24	376.841	364.084	333.842	374.977	370.513		1.24911	1.09151	1.1556	0.24843	0.999978		1.14369	1.01097	1.07458	0.548275	0.834756
1510	FBgn0035437	CG11526	3L	3596		1443	2554	1655	1806	1301	1281	2545	2752		21.4853	22.4649	21.9126	23.57	19.7264	21.2324	21.9265	22.2358		1.00569	1.1015	1.04096	0.741722	0.999978		0.853404	0.945537	0.903117	0.428882	0.773178
1511	FBgn0033761	CG8778	2R	1119		243	718	448	507	613	413	1038	993		11.6271	20.2954	19.0618	21.2637	29.8691	21.9983	28.7387	25.7836		1.24272	1.07422	1.13395	0.328075	0.999978		1.50449	1.31635	1.40597	0.0126169	0.231645
1512	FBgn0030296	CG15196	X	1587		1	12	8	6	3	7	4	8		0.033738	0.23917	0.240009	0.177434	0.103071	0.2629	0.0780878	0.146466		1.54124	0.627526	1.01569	0.933705	0.999978		1.28424	0.524175	0.827743	0.65303	0.886542
1513	FBgn0038829	CG17271	3R	1567		642	1298	798	711	800	701	1149	1333		21.9362	26.2004	24.2465	21.2943	27.8363	26.6635	22.717	24.7164		0.922348	0.889724	0.898485	0.422234	0.999978		1.03973	1.014	1.03166	0.820519	0.947086
1514	FBgn0015926	CG6157	X	2349		0	4	4	5	2	1	5	7		0	0.0538616	0.081076	0.0998962	0.0464235	0.0253738	0.0659458	0.0865844		3.42862	2.17686	2.70412	0.214261	0.999978		1.28284	0.821527	0.928761	0.933769	0.985664
1515	FBgn0041709	CG5717	3L	1344		3	14	0	4	9	5	12	14		0.119514	0.329482	0	0.139676	0.365119	0.221738	0.276619	0.302659		0.309128	1.01023	0.691913	0.325245	0.999978		1.22189	4.05671	1.88852	0.170814	0.672747
1516	FBgn0052457	CG32457	3L	621		9	14	4	5	4	6	6	8		0.775973	0.713081	0.306679	0.377868	0.351204	0.575875	0.299337	0.374303		0.44537	0.74236	0.547999	0.268962	0.999978		0.569606	0.95907	0.69179	0.545429	0.833174
1517	FBgn0031791	CG9486	2L	857		221	623	397	443	369	351	726	666		13.8072	22.9937	22.0559	24.2597	23.4767	24.4115	26.2456	22.5797		1.23676	1.04078	1.12049	0.408426	0.999978		1.20604	1.02621	1.11151	0.44288	0.779605
1518	FBgn0000316	CG2945	X	2464		774	1637	881	890	1118	869	1323	1521		16.8188	21.0141	17.0236	16.9516	24.7396	21.0207	16.6349	17.9355		0.876487	0.772487	0.815161	0.124399	0.999978		1.11127	0.990845	1.05969	0.694757	0.905863
1519	FBgn0261697	CG42731	2L	2658		2	2	1	0	2	3	2	2		0.0402875	0.0238	0.0179127	0	0.0410266	0.0672721	0.0233118	0.0218625		0.267874	0.425519	0.361244	NA	NA		1.5285	2.44417	1.73046	NA	NA
1520	FBgn0046704	CG11199	2L	4679		1691	1260	948	939	462	671	1163	1642		19.3502	8.51765	9.64652	9.41834	5.38369	8.54748	7.70064	10.1964		0.651768	1.31298	0.849132	0.797168	0.999978		0.448971	0.914555	0.634272	0.199726	0.681408
1521	FBgn0038458	CG14909	3R	494		0	0	0	0	0	0	0	1		0	0	0	0	0	0	0	0.0588163		NA	Inf	Inf	NA	NA		NA	Inf	Inf	NA	NA
1522	FBgn0085322	CG34293	3R	446		167	416	273	297	341	267	559	556		20.0483	29.5026	29.1436	31.2524	41.688	35.6817	38.8309	36.2214		1.19431	0.991133	1.06647	0.610777	0.999978		1.44082	1.20986	1.32097	0.053334	0.493405
1523	FBgn0037562	CG11671	3R	623		10	20	9	7	18	8	14	15		0.859424	1.01542	0.687812	0.527317	1.57534	0.765369	0.69621	0.699565		0.631689	0.610327	0.616688	0.204369	0.999978		1.14162	1.11772	1.1368	0.739332	0.923743
1524	FBgn0032880	CG9318	2L	2582		2844	4680	3049	3300	2585	2653	4776	5515		58.9751	57.3313	56.2233	59.9818	54.5878	61.2421	57.3071	62.0603		0.969241	1.05305	1.00058	0.989604	0.999978		0.910437	1.00045	0.958572	0.742021	0.923743
1525	FBgn0010038	CG4181	3R	734		38	187	129	113	103	53	146	133		2.77194	8.05838	8.36776	7.22511	7.65125	4.30377	6.1625	5.26478		1.43159	0.977182	1.19189	0.525124	0.999978		1.03263	0.713008	0.847976	0.518297	0.818486
1526	FBgn0026192	CG5884	X	3055		1104	1583	885	912	835	870	1378	1486		19.3488	16.3897	13.7926	14.0102	14.9027	16.9737	13.9746	14.1329		0.752163	0.900664	0.811954	0.125677	0.999978		0.812488	0.984344	0.889787	0.419866	0.769398
1527	FBgn0039702	CG18112	3R	1531		194	559	293	348	350	289	483	508		6.78457	11.5489	9.11188	10.6676	12.4648	11.251	9.774	9.6408		1.06075	0.836573	0.930717	0.62083	0.999978		1.19853	0.955965	1.07855	0.630674	0.876366
1528	FBgn0003093	CG1954	3R	3397		3737	2875	2393	2383	1845	2190	4332	5351		58.9011	26.7698	33.54	32.9223	29.6136	38.4253	39.5088	45.7682		0.739587	1.28071	0.957349	0.890053	0.999978		0.712935	1.24964	0.943922	0.840883	0.952331
1529	FBgn0085398	CG34369	2R	1800		4	3	2	2	1	1	10	3		0.118983	0.0527171	0.0529021	0.0521458	0.0302913	0.0331128	0.172119	0.0484254		0.582961	3.53223	1.31496	0.67524	0.999978		0.330958	2.03833	0.95928	0.923666	0.98364
1530	FBgn0015001	CG7754	2R	815		1	1	1	0	1	0	2	0		0.0656959	0.0388101	0.0584195	0	0.0669011	0	0.0760279	0		0.535749	1.15474	0.764471	NA	NA		0.570215	1.25525	0.811622	NA	NA
1531	FBgn0033031	CG8245	2R	1306		4606	10333	6858	7304	6465	5303	11315	10342		188.832	250.257	250.017	262.47	269.908	242.018	268.418	230.084		1.14079	0.994388	1.0566	0.663863	0.999978		1.07319	0.946788	1.01032	0.925422	0.983927
1532	FBgn0050491	CG30491	2R	1358		371	895	577	593	584	443	992	1006		14.6275	20.8461	20.2298	20.4935	23.4479	19.4434	22.6314	21.524		1.12399	1.05204	1.07795	0.58082	0.999978		1.11457	1.05557	1.08772	0.536089	0.829252
1533	FBgn0042205	CG18764	3R	1362		107	217	122	121	152	117	240	210		4.20632	5.03947	4.26479	4.16937	6.08496	5.12009	5.45927	4.47989		0.889424	0.905738	0.891833	0.474344	0.999978		1.11214	1.14673	1.13302	0.441595	0.778296
1534	FBgn0034251	CG11423	2R	2143		1	1	4	3	3	0	3	0		0.0249847	0.0147598	0.0888696	0.0656993	0.0763291	0	0.043371	0		3.7284	0.577372	1.72508	NA	NA		1.71064	0.271658	0.581637	NA	NA
1535	FBgn0031337	CG14346	2L	844		0	1	1	0	0	0	1	1		0	0.0374766	0.0564122	0	0	0	0.0367078	0.0344257		1.53542	Inf	3.39436	NA	NA		0	1.22208	0.739997	NA	NA
1536	FBgn0033638	CG9005	2R	6175		4610	5921	4066	4391	2873	3232	6120	6772		39.9723	30.3292	31.3506	33.3725	25.3682	31.1963	30.7054	31.8643		0.887797	1.12981	0.981515	0.955385	0.999978		0.731158	0.941439	0.833155	0.15603	0.664516
1537	FBgn0259963	CG42473	2L	337		3	0	3	0	0	1	0	0		0.476636	0	0.423845	0	0	0.176864	0	0		0.822869	0	0.613825	NA	NA		0.325989	0	0.181526	NA	NA
1538	FBgn0035021	CG4622	2R	2698		569	1128	664	778	629	583	1075	1094		11.2919	13.2242	11.7177	13.5332	12.7116	12.8794	12.3443	11.7815		1.00371	0.962945	0.975434	0.849878	0.999978		0.958427	0.930424	0.948477	0.691119	0.905009
1539	FBgn0031187	CG14619	X	5176		2928	2188	1667	1776	786	1215	2275	3003		30.2881	13.3707	15.334	16.1031	8.27979	13.9911	13.6172	16.8572		0.686065	1.39781	0.901755	0.925433	0.999978		0.458336	0.944396	0.65772	0.212725	0.681527
1540	FBgn0037576	CG7454	3R	1194		0	0	0	0	3	0	0	0		0	0	0	0	0.136996	0	0	0		NA	0	0	NA	NA		Inf	NA	Inf	NA	NA
1541	FBgn0040892	CG14634	X	536		1	0	0	0	0	0	0	1		0.099892	0	0	0	0	0	0	0.0542076		0	Inf	0.485264	NA	NA		0	Inf	0.485264	NA	NA
1542	FBgn0050343	CG30343	2R	1243		173	479	317	248	388	238	507	441		7.45196	12.189	12.1424	9.36359	17.0197	11.4123	12.6368	10.3084		1.07549	0.824482	0.925796	0.66284	0.999978		1.33746	1.03766	1.18738	0.302813	0.714897
1543	FBgn0083960	CG34124	2L	6236		0	1	2	1	1	2	4	4		0	0.0050722	0.01527	0.00752585	0.00874349	0.0191158	0.0198726	0.0186371		4.5854	1.40918	1.895	NA	NA		5.32931	1.64202	2.31366	NA	NA
1544	FBgn0030774	CG9675	X	1236		4	7	4	10	1	3	2	6		0.173276	0.179136	0.154084	0.379702	0.0441136	0.144668	0.0501316	0.141045		1.47177	1.03704	1.3085	0.708228	0.999978		0.493386	0.350177	0.410455	0.15131	0.661084
1545	FBgn0004003	CG7225	2R	950		1	4	0	1	4	1	0	4		0.0563601	0.13318	0	0.0494013	0.229576	0.0627401	0	0.122338		0.258195	0.43332	0.358028	NA	NA		1.43106	2.43377	1.63763	NA	NA
1546	FBgn0035002	CG3419	2R	3202		770	954	653	703	468	502	1079	1121		12.8755	9.42387	9.70973	10.3038	7.96922	9.34439	10.44	10.1721		0.864727	1.21571	1.00167	0.898353	0.999978		0.704684	1.0028	0.845798	0.217196	0.681527
1547	FBgn0030829	CG12998	X	613		1	4	1	3	1	0	3	1		0.0873444	0.206396	0.0776703	0.22968	0.0889468	0	0.151622	0.0473985		1.03634	2.28506	1.30224	NA	NA		0.279483	0.630197	0.458358	NA	NA
1548	FBgn0032772	CG17350	2L	1293		3	4	3	5	8	8	5	9		0.124228	0.0978507	0.110468	0.181482	0.337351	0.368774	0.119804	0.202241		1.26894	0.467119	0.665679	0.571109	0.999978		2.89014	1.07649	1.89162	0.30061	0.714897
1549	FBgn0038866	CG5810	3R	1287		1	1	1	2	3	1	1	0		0.0416023	0.0245767	0.0369945	0.0729312	0.127097	0.0463116	0.0240725	0		1.59269	0.140678	0.566381	NA	NA		2.3495	0.212464	1.05	NA	NA
1550	FBgn0038302	CG4210	3R	744		45	56	57	40	45	35	61	56		3.23844	2.38077	3.64768	2.52318	3.29785	2.80391	2.54014	2.18695		1.05812	0.791231	0.918214	0.683634	0.999978		0.983723	0.744945	0.865711	0.505944	0.811595
1551	FBgn0034577	CG10540	2R	1934		720	1317	809	881	665	722	1330	1368		19.933	21.5393	19.9162	21.3787	18.7481	22.251	21.3057	20.552		0.968429	1.04246	0.995136	0.978269	0.999978		0.906623	0.98695	0.949969	0.700816	0.908388
1552	FBgn0040227	CG10161	3R	2006		2148	4589	2999	3444	2717	2212	4406	4736		57.3323	72.3585	71.1805	80.5738	73.8499	65.7238	68.0478	68.5971		1.14236	1.0006	1.06276	0.647631	0.999978		0.989318	0.876934	0.9335	0.600856	0.862453
1553	FBgn0053346	CG33346	3R	1096		2	1	1	1	2	2	2	3		0.0977046	0.0288597	0.0434415	0.0428205	0.0994971	0.108765	0.0565353	0.0795308		0.644561	0.668557	0.653374	NA	NA		1.46266	1.53697	1.50003	NA	NA
1554	FBgn0085462	CG34433	3R	898		1	0	0	0	0	0	0	0		0.0596238	0	0	0	0	0	0	0		0	NA	0	NA	NA		0	NA	0	NA	NA
1555	FBgn0033467	CG15863	2R	723		78	191	119	126	157	106	215	235		5.77633	8.35598	7.83653	8.17889	11.84	8.73849	9.21299	9.44396		1.10996	0.927128	0.997852	0.991936	0.999978		1.34186	1.13438	1.23805	0.201916	0.681408
1556	FBgn0024314	CG5105	2L	2729		297	636	346	411	327	366	659	692		5.82705	7.3715	6.03654	7.06806	6.53334	7.99367	7.48139	7.36762		0.96938	1.04374	0.99834	0.982335	0.999978		1.01383	1.10356	1.06213	0.669961	0.892301
1557	FBgn0027376	CG11908	3R	4288		12	20	13	14	11	9	20	20		0.149838	0.147529	0.144346	0.153227	0.139871	0.1251	0.144503	0.135519		0.971057	1.07968	1.01172	0.961858	0.999978		0.813733	0.916165	0.867543	0.70143	0.908388
1558	FBgn0032285	CG17108	2L	1164		195	722	588	517	499	286	1109	2231		8.96969	19.6194	24.0514	20.8449	23.3743	14.6447	29.5175	55.6892		1.55256	2.29984	1.95341	0.037262	0.999978		1.23697	1.85	1.61244	0.164892	0.66897
1559	FBgn0034968	CG3195	2R	729		5293	20508	13668	14222	17810	10148	30027	23400		388.75	889.812	892.674	915.577	1332.07	829.701	1276.1	932.638		1.39961	1.04343	1.17468	0.354219	0.999978		1.57432	1.1884	1.35505	0.109376	0.622805
1560	FBgn0032233	CG13140	2L	2363		4868	9270	6490	6363	5378	4995	9764	10161		110.302	124.085	130.766	126.375	124.093	125.991	128.016	124.939		1.06803	1.03326	1.04223	0.746391	0.999978		0.978625	0.957634	0.971895	0.824283	0.947647
1561	FBgn0029518	CG13376	X	835		79	140	72	84	66	73	116	126		5.06566	5.30327	4.10546	4.72123	4.30971	5.21081	4.304	4.38439		0.827299	0.932053	0.867538	0.454079	0.999978		0.841432	0.9587	0.898083	0.57694	0.849026
1562	FBgn0263260	CG12918	2R	1022		177	547	335	290	427	350	594	569		9.27295	16.9293	15.6066	13.3171	22.7807	20.412	18.0068	16.1766		1.08699	0.808364	0.91181	0.588898	0.999978		1.52993	1.14995	1.33815	0.0468724	0.468318
1563	FBgn0260986	CG14781	X	1302		1	3	5	2	3	2	13	10		0.041123	0.0728807	0.182841	0.072091	0.125632	0.0915562	0.309338	0.223159		2.20024	2.50273	2.38443	0.204672	0.999978		1.76461	2.02813	1.95184	0.328615	0.727458
1564	FBgn0010387	CG8627	3L	418		448	1727	982	1094	1672	832	2188	2023		57.3849	130.683	111.854	122.83	218.098	118.636	162.17	140.619		1.2348	0.919399	1.03155	0.799354	0.999978		1.66567	1.25598	1.44533	0.0928057	0.590535
1565	FBgn0030311	CG11699	X	639		574	1439	900	1029	1883	1571	2979	2562		48.0957	71.2299	67.059	75.5747	160.672	146.536	144.434	116.494		1.17144	0.867019	0.95108	0.988812	0.999978		2.37701	1.78062	2.06552	4.39953e-08	5.63629e-06
1566	FBgn0010909	CG16973	3L	5490		3013	2654	1994	1896	995	1441	2326	3112		29.3848	15.2908	17.2929	16.2079	9.88193	15.6445	13.1262	16.4699		0.716914	1.18466	0.868019	0.740315	0.999978		0.515128	0.86049	0.661433	0.146196	0.655067
1567	FBgn0262735	CG1691	X	11030		1728	1621	987	864	734	1020	1559	1770		8.38811	4.64847	4.26046	3.67621	3.62837	5.5118	4.37896	4.66254		0.582836	1.00996	0.742404	0.28793	0.999978		0.632902	1.10896	0.810828	0.504683	0.81101
1568	FBgn0036423	CG3919	3L	1358		26	66	35	30	51	42	60	97		1.02511	1.53726	1.22711	1.03677	2.04768	1.84339	1.36884	2.07538		0.866062	0.906556	0.88298	0.550674	0.999978		1.40238	1.48218	1.44439	0.10281	0.610197
1569	FBgn0039469	CG14254	3R	1392		6	15	2	5	3	4	10	6		0.230785	0.340843	0.0684079	0.168575	0.11751	0.171273	0.222567	0.125238		0.406313	1.22577	0.663048	0.506733	0.999978		0.467734	1.42961	0.74604	0.700891	0.908388
1570	FBgn0011823	CG4799	2L	2571		25	52	65	41	39	32	48	45		0.520635	0.63974	1.20372	0.748417	0.827092	0.741851	0.578415	0.508552		1.64117	0.707559	1.11353	0.769582	0.999978		1.24212	0.541385	0.811966	0.365097	0.746082
1571	FBgn0259700	CG42354	X	6119		3064	4596	3645	3693	2239	2384	4749	5947		26.8104	23.7576	28.3617	28.3244	19.951	23.2217	24.0449	28.2385		1.085	1.23789	1.14175	0.279457	0.999978		0.778742	0.898349	0.844176	0.175267	0.676436
1572	FBgn0261291	CG33698	3R	570		0	0	1	0	0	0	0	0		0	0	0.0835296	0	0	0	0	0		Inf	NA	Inf	NA	NA		NA	0	0	NA	NA
1573	FBgn0025712	CG13920	3L	1290		2060	4576	2933	3268	2698	2200	5169	4704		85.5014	112.202	108.252	118.892	114.036	101.649	124.142	105.95		1.1227	1.08937	1.09748	0.469566	0.999978		1.00392	0.986065	0.998557	0.992922	0.999162
1574	FBgn0036514	CG12301	3L	2473		195	371	213	229	196	196	365	424		4.22188	4.74517	4.10082	4.34584	4.32139	4.7239	4.57266	4.98157		0.917019	1.07944	0.987003	0.929508	0.999978		0.925596	1.10166	1.01343	0.92216	0.982915
1575	FBgn0037304	CG1113	3R	1797		141	296	205	222	116	149	199	272		4.20114	5.2101	5.43152	5.79785	3.51966	4.94205	3.43088	4.3979		1.16437	0.945708	1.05425	0.798508	0.999978		0.828436	0.679288	0.751805	0.0665219	0.538244
1576	FBgn0037870	CG18577	3R	798		5	9	10	1	5	4	7	4		0.335477	0.356732	0.59664	0.0588111	0.341632	0.298762	0.271766	0.14564		0.920298	0.664063	0.798257	0.652404	0.999978		0.846486	0.616854	0.740137	0.561992	0.84075
1577	FBgn0001325	CG3340	2R	2547		123	95	79	77	40	80	85	151		2.58566	1.17977	1.47677	1.41881	0.856292	1.8721	1.03393	1.72255		0.733164	1.03299	0.842737	0.664711	0.999978		0.652454	0.927907	0.772013	0.473927	0.794571
1578	FBgn0250785	CG9326	2L	2781		1723	3023	2029	2040	2174	1976	3780	3895		33.1726	34.3827	34.7373	34.4264	42.6235	42.3501	42.1106	40.6941		0.994719	0.995467	0.987498	0.920374	0.999978		1.15101	1.16552	1.16315	0.241319	0.688405
1579	FBgn0001314	CG17629	YHet	8278		0	0	0	0	0	1	0	0		0	0	0	0	0	0.00720018	0	0		NA	0	0	NA	NA		Inf	NA	Inf	NA	NA
1580	FBgn0010423	CG9073	2R	606		2	7	7	8	7	2	7	1		0.176707	0.365366	0.549972	0.619554	0.62982	0.19671	0.35787	0.047946		2.13052	0.498951	1.16531	0.957375	0.999978		1.41124	0.336649	0.685385	0.48935	0.803042
1581	FBgn0051146	CG31146	3R	6004		61	101	77	49	70	31	76	68		0.543982	0.532088	0.610612	0.383016	0.635694	0.307744	0.392169	0.329074		0.895815	0.781731	0.839499	0.381926	0.999978		0.797645	0.705694	0.757514	0.182912	0.678067
1582	FBgn0036593	CG13048	3L	621		0	1	0	0	0	0	0	0		0	0.0509344	0	0	0	0	0	0		0	NA	0	NA	NA		0	NA	0	NA	NA
1583	FBgn0031115	CG11710	X	1705		499	1072	747	752	690	629	1281	1272		15.6701	19.8872	20.8599	20.6993	22.0656	21.9885	23.2769	21.6764		1.14118	1.04218	1.07984	0.559468	0.999978		1.13989	1.05293	1.09828	0.479891	0.797391
1584	FBgn0032219	CG4995	2L	1431		2	4	9	1	1	0	1	2		0.0748318	0.0884143	0.299446	0.0327961	0.0381023	0	0.0216501	0.0406083		1.98314	1.68325	1.91807	0.534461	0.999978		0.2117	0.182073	0.192492	0.101821	0.60912
1585	FBgn0027084	CG12141	X	2203		914	1988	1500	1658	1433	1220	2935	2656		22.214	28.5433	32.4184	35.3209	35.4669	33.0076	41.2757	35.0299		1.30346	1.13779	1.20246	0.147266	0.999978		1.24107	1.0965	1.16445	0.22637	0.683468
1586	FBgn0033953	CG12861	2R	1106		0	0	42	1	0	1	4	6		0	0	1.80805	0.0424333	0	0.0538907	0.112048	0.157623		Inf	5.09608	40.4895	0.130259	0.999978		Inf	0.141407	0.169893	0.902675	0.976546
1587	FBgn0050461	CG30461	2R	2222		59	179	125	98	146	101	246	161		1.42169	2.54807	2.67844	2.06987	3.58261	2.70923	3.42998	2.10526		1.17733	0.897221	1.00463	0.943084	0.999978		1.4688	1.13298	1.29312	0.175287	0.676436
1588	FBgn0053487	CG33487	X	369		227	673	385	391	498	332	618	531		32.9378	57.6887	49.6764	49.7293	73.5858	53.6266	51.8875	41.8112		1.07912	0.752289	0.88772	0.42429	0.999978		1.2998	0.917233	1.10657	0.534212	0.82833
1589	FBgn0036550	CG17026	3L	990		325	753	491	455	735	481	920	927		17.577	24.0581	23.6136	21.5694	40.4802	28.9587	28.7908	27.2063		1.06149	0.824372	0.911672	0.578113	0.999978		1.5344	1.20623	1.37175	0.0234088	0.329499
1590	FBgn0038487	CG4060	3R	1130		23	44	32	33	35	36	60	58		1.0898	1.23162	1.3483	1.37056	1.68881	1.89886	1.64503	1.49133		1.14033	0.892462	0.986736	0.986922	0.999978		1.41856	1.12289	1.26748	0.333625	0.729509
1591	FBgn0050285	CG30285	2R	551		534	1258	762	605	1477	973	1860	1589		51.8902	72.2157	65.8444	51.5307	146.157	105.252	104.583	83.7909		0.92543	0.765281	0.816652	0.188986	0.999978		1.86462	1.56085	1.72631	9.94597e-05	0.00562143
1592	FBgn0031462	CG2964	2L	1930		2	6	9	6	5	7	8	12		0.0554841	0.0983323	0.222024	0.1459	0.141255	0.216177	0.12842	0.180654		2.35372	0.884111	1.33483	0.5375	0.999978		2.16212	0.817819	1.22649	0.654793	0.88679
1593	FBgn0032596	CG17331	2L	770		535	1802	1210	1245	1590	955	2464	1994		37.2014	74.023	74.8187	75.8823	112.589	73.9233	99.1403	75.2418		1.33683	0.954883	1.09715	0.507473	0.999978		1.55671	1.12588	1.31626	0.101254	0.60912
1594	FBgn0034225	CG4827	2R	2054		4	2	1	2	14	1	5	3		0.104269	0.0307987	0.0231801	0.0456974	0.371637	0.0290181	0.0754171	0.0424371		0.482318	0.300954	0.350524	0.324048	0.999978		2.60755	1.66603	2.31653	0.435828	0.775839
1595	FBgn0038524	CG7623	3R	1998		611	1160	692	780	702	600	1131	1091		16.3735	18.3639	16.4902	18.3215	19.1572	17.8988	17.5375	15.8655		0.975557	0.920661	0.940689	0.645146	0.999978		0.977838	0.934202	0.960509	0.758806	0.929332
1596	FBgn0054008	CG34008	3R	715		22	68	32	37	49	42	81	97		1.64745	3.00819	2.13088	2.42861	3.73664	3.50116	3.50978	3.94176		0.964434	1.05269	1.00936	0.974437	0.999978		1.44327	1.59209	1.52133	0.0632229	0.527786
1597	FBgn0015391	CG11397	2L	4505		317	441	310	346	286	294	583	630		3.76756	3.09632	3.27629	3.60448	3.46148	3.88975	4.00935	4.06322		0.968538	1.12171	1.03572	0.806018	0.999978		0.974746	1.14253	1.06148	0.670704	0.892672
1598	FBgn0086900	CG34270	3L	386		0	0	0	0	0	0	0	0		0	0	0	0	0	0	0	0		NA	NA	NA	NA	NA		NA	NA	NA	NA	NA
1599	FBgn0039943	CG17168	XHet	1487		855	1999	1199	1451	1184	1036	2128	2003		30.7858	42.5211	38.3905	45.795	43.4142	41.5258	44.3365	39.1376		1.12359	1.00353	1.05289	0.693544	0.999978		1.06816	0.965466	1.01828	0.885378	0.970316
1600	FBgn0025519	CG7773	2R	1979		767	1580	1022	1075	1092	862	1823	1848		20.7513	25.253	24.5878	25.4932	30.0862	25.9615	28.5392	27.1319		1.06183	1.01495	1.02925	0.82332	0.999978		1.11866	1.08224	1.10448	0.450315	0.783287
1601	FBgn0038608	CG7670	3R	1512		0	4	1	2	3	3	3	4		0	0.0836779	0.0314893	0.0620783	0.108183	0.11826	0.0614709	0.0768658		1.14113	0.62476	0.761005	0.759208	0.999978		2.61517	1.44234	1.99821	0.468136	0.791248
1602	FBgn0038143	CG9813	3R	2821		26387	43261	30822	30931	24533	22977	49211	48628		500.821	485.06	520.203	514.58	474.175	485.466	540.455	500.85		1.0181	1.10815	1.05204	0.679883	0.999978		0.889264	0.979543	0.938558	0.609936	0.866504
1603	FBgn0259712	CG42366	2L	2550		4	10	11	10	5	4	8	16		0.0839877	0.12404	0.205385	0.184044	0.106911	0.093495	0.0971964	0.182307		1.83438	1.42999	1.62816	0.318681	0.999978		0.889156	0.699673	0.76959	0.59091	0.856056
1604	FBgn0042630	CG32139	3L	2670		1125	1623	928	1180	701	849	1434	1813		22.5599	19.2269	16.5483	20.7411	14.3152	18.9524	16.6394	19.7293		0.862949	1.11716	0.960985	0.836264	0.999978		0.725996	0.950448	0.832915	0.172868	0.674267
1605	FBgn0051807	CG31807	2L	712		2	8	7	3	0	3	8	7		0.150399	0.355396	0.468094	0.197744	0	0.251137	0.348105	0.285656		1.30343	2.56279	1.68867	0.388956	0.999978		0.469692	0.924596	0.728761	0.5426	0.832434
1606	FBgn0011706	CG4319	3L	851		103	255	92	130	182	138	254	244		6.48042	9.47792	5.14723	7.16928	11.6609	9.66537	9.24708	8.33077		0.756167	0.842064	0.798117	0.143558	0.999978		1.23272	1.39017	1.30517	0.0923215	0.588754
1607	FBgn0262354	CG43052	2L	412		0	1	1	0	1	0	3	0		0	0.0767724	0.115563	0	0.132341	0	0.225592	0		1.53542	1.73212	1.66904	NA	NA		1.64446	1.88288	1.79315	NA	NA
1608	FBgn0031022	CG12204	X	1110		109	282	103	137	239	167	327	252		5.25774	8.03579	4.41804	5.79241	11.7399	8.96731	9.12694	6.59633		0.753302	0.77501	0.761594	0.0747309	0.999978		1.4378	1.49899	1.46976	0.0140464	0.245386
1609	FBgn0002633	CG8361	3R	982		1	4	2	4	7	2	8	10		0.0545236	0.12884	0.0969692	0.191166	0.388667	0.121391	0.252394	0.295878		1.55629	1.10208	1.22317	0.732502	0.999978		2.58264	1.85604	2.14912	0.23388	0.685909
1610	FBgn0034590	CG30388	2R	5304		375	495	336	277	305	293	437	567		3.7855	2.95192	3.01614	2.45097	3.13536	3.29255	2.55257	3.10602		0.78297	0.900237	0.830586	0.203176	0.999978		0.86676	1.00774	0.932415	0.666734	0.891587
1611	FBgn0020907	CG14904	3R	1280		13106	22104	15795	14679	13958	12668	23675	23078		548.221	546.215	587.523	538.206	594.572	589.884	573.034	523.857		0.998394	0.94575	0.964422	0.773385	0.999978		0.98928	0.948279	0.973151	0.827643	0.948958
1612	FBgn0051404	CG31404	3R	883		1	0	0	0	0	1	1	0		0.0606366	0	0	0	0	0.0675007	0.0350865	0		0	0.522884	0.258736	NA	NA		0.977966	Inf	1.5037	NA	NA
1613	FBgn0031301	CG14339	2L	3275		2	2	3	4	1	0	5	6		0.0326975	0.0193162	0.0436139	0.0573206	0.0166487	0	0.0472998	0.053231		1.86056	6.2045	2.81535	0.190742	0.999978		0.285107	0.970586	0.731191	0.603279	0.863899
1614	FBgn0033527	CG11777	2R	717		133	343	221	214	263	175	414	333		9.9318	15.1313	14.6754	14.0074	19.9999	14.5475	17.8888	13.4943		1.12226	0.927504	1.00642	0.950667	0.999978		1.27184	1.06443	1.16732	0.310281	0.717962
1615	FBgn0004777	CG2342	3R	1097		3	3	2	1	2	3	11	4		0.146423	0.0865002	0.0868038	0.0427814	0.0994064	0.162998	0.310661	0.105944		0.533322	1.61179	1.07506	0.992748	0.999978		1.019	3.11779	1.75262	0.416225	0.767928
1616	FBgn0039806	CG15545	3R	1077		1	3	3	5	5	2	8	4		0.0497141	0.0881065	0.132624	0.217879	0.253131	0.110684	0.230131	0.107912		2.50292	0.947606	1.39086	0.589453	0.999978		2.43803	0.938333	1.37599	0.601255	0.862519
1617	FBgn0086655	CG9397	2R	6139		833	411	401	382	172	258	594	777		7.26512	2.11761	3.11001	2.9203	1.52764	2.5049	2.99771	3.67746		0.607668	1.691	0.900575	0.993831	0.999978		0.382864	1.07812	0.646616	0.351688	0.738863
1618	FBgn0262822	CG43193	X	865		2	7	4	5	2	2	3	3		0.123797	0.255967	0.220171	0.271279	0.126068	0.137811	0.10745	0.10077		1.27792	0.805751	1.08057	0.983481	0.999978		0.647646	0.41263	0.518508	0.33779	0.7313
1619	FBgn0086357	CG9539	2L	2042		2373	4298	2581	2829	2299	2336	3582	4683		62.2211	66.5753	60.1794	65.0188	61.3867	68.1845	54.3463	66.6336		0.945191	0.954726	0.941249	0.639719	0.999978		0.921988	0.941444	0.935305	0.604486	0.864604
1620	FBgn0036728	CG7580	3L	721		3323	9841	7245	8266	6943	5065	12275	12175		246.769	431.724	478.43	538.049	525.053	418.71	527.456	490.635		1.47389	1.10238	1.25475	0.0658884	0.999978		1.28868	0.975237	1.10697	0.356596	0.741628
1621	FBgn0053784	CG33784	3R	552		0	0	0	0	0	0	0	0		0	0	0	0	0	0	0	0		NA	NA	NA	NA	NA		NA	NA	NA	NA	NA
1622	FBgn0033729	CG8510	2R	381		0	0	2	0	1	2	0	0		0	0	0.249931	0	0.143109	0.312877	0	0		Inf	0	0.571336	NA	NA		Inf	0	1.75028	NA	NA
1623	FBgn0022786	CG12153	X	3397		245	439	320	331	262	262	555	576		3.86159	4.08763	4.48508	4.57293	4.2053	4.597	5.06172	4.92665		1.10768	1.15896	1.12435	0.414379	0.999978		1.01444	1.07359	1.04975	0.740955	0.923743
1624	FBgn0040660	CG13551	2R	704		753	2253	1314	1507	1638	1313	2829	2597		57.2688	101.226	88.8665	100.462	126.862	111.163	124.498	107.183		1.17549	0.994024	1.06207	0.595547	0.999978		1.39251	1.19129	1.28928	0.0498771	0.478836
1625	FBgn0032017	CG7810	2L	1276		448	1110	680	746	731	607	1199	1017		18.7985	27.5153	25.3731	27.4378	31.2362	28.3535	29.1118	23.1577		1.11717	0.895347	0.988933	0.948926	0.999978		1.18754	0.963256	1.07424	0.603118	0.863899
1626	FBgn0031782	CG9226	2L	1701		169	439	299	339	275	277	472	494		5.31959	8.16324	8.36917	9.35314	8.81494	9.70609	8.59682	8.43815		1.28924	0.939412	1.08373	0.559816	0.999978		1.27092	0.936042	1.08771	0.549895	0.835899
1627	FBgn0051826	CG31826	2L	1217		4	5	5	1	3	2	6	4		0.175981	0.129952	0.195612	0.038563	0.134407	0.0979509	0.152743	0.095498		0.737472	1.08977	0.87739	0.870288	0.999978		0.687493	1.02787	0.83482	0.821434	0.947303
1628	FBgn0262867	CG11212	2R	4983		824	1071	694	689	637	697	1000	1184		8.85385	6.79831	6.63108	6.48919	6.97011	8.33702	6.21741	6.90376		0.808544	0.875888	0.832925	0.178516	0.999978		0.888818	0.973887	0.930925	0.618187	0.871512
1629	FBgn0030167	CG15252	X	1787		0	5	1	1	0	3	3	3		0	0.0885009	0.0266435	0.0262626	0	0.100061	0.0520112	0.0487777		0.609996	1.02364	0.817405	0.784641	0.999978		1.10545	1.85444	1.39168	0.756039	0.928522
1630	FBgn0037822	CG14683	3R	1507		1128	2493	1728	2072	1521	1425	3340	3153		40.0767	52.3253	54.5941	64.5265	55.0309	56.3599	68.6647	60.7905		1.2596	1.18657	1.21135	0.137809	0.999978		1.11013	1.05815	1.08574	0.51564	0.817164
1631	FBgn0052040	CG32040	3L	1364		22	42	30	25	44	21	42	37		0.863583	0.973951	1.04718	0.860176	1.75885	0.917643	0.953971	0.788156		1.01055	0.665419	0.807938	0.407783	0.999978		1.33076	0.888468	1.11428	0.731172	0.921144
1632	FBgn0031959	CG7104	2L	2550		13	9	9	8	12	4	14	10		0.27296	0.111636	0.168042	0.147235	0.256585	0.093495	0.170094	0.113942		0.779839	0.829186	0.797429	0.619605	0.999978		0.809265	0.876024	0.842429	0.732439	0.921544
1633	FBgn0003687	CG9874	2R	1377		281	756	446	487	451	382	731	706		10.9262	17.3656	15.4211	16.598	17.858	16.5348	16.4469	14.8969		1.11096	0.930829	1.00741	0.959089	0.999978		1.12453	0.952999	1.03883	0.792861	0.938958
1634	FBgn0026393	CG17853	2R	1412		828	1991	1202	1271	1286	1006	2158	1798		31.3972	44.6004	40.5308	42.2448	49.6589	42.4651	47.3497	36.9981		1.06634	0.934631	0.989407	0.941662	0.999978		1.11754	0.991596	1.05719	0.675972	0.896316
1635	FBgn0039887	CG2053	3R	1182		6	9	6	4	1	3	4	6		0.271787	0.240839	0.241685	0.15882	0.0461289	0.151277	0.104844	0.147489		0.756142	1.3048	0.890223	0.95134	0.999978		0.353225	0.613364	0.466543	0.22288	0.681527
1636	FBgn0038357	CG5623	3R	1127		0	0	0	0	0	0	0	0		0	0	0	0	0	0	0	0		NA	NA	NA	NA	NA		NA	NA	NA	NA	NA
1637	FBgn0262366	CG43064	3L	1529		22	39	29	16	35	11	48	42		0.77039	0.806788	0.903038	0.491105	1.24811	0.428799	0.9726	0.798117		0.858959	1.08041	0.964271	0.877558	0.999978		0.967385	1.23438	1.09404	0.72045	0.916164
1638	FBgn0034529	CG16742	2R	4575		651	875	572	579	444	472	864	945		7.61878	6.0495	5.95279	5.93949	5.29155	6.14922	5.8509	6.00158		0.839915	1.05822	0.926526	0.624914	0.999978		0.76127	0.970413	0.859963	0.285531	0.707219
1639	FBgn0085333	CG34304	3R	924		5	7	4	0	2	1	4	5		0.28973	0.239623	0.206112	0	0.118018	0.0645055	0.134118	0.157225		0.376106	1.63462	0.674332	0.702908	0.999978		0.312512	1.3707	0.602164	0.593822	0.857632
1640	FBgn0052698	CG32698	X	1968		66	30	53	43	23	18	53	91		1.79562	0.482168	1.28223	1.02543	0.637226	0.54515	0.834356	1.34351		0.956589	1.88727	1.24033	0.478599	0.999978		0.459935	0.919464	0.686049	0.312169	0.71843
1641	FBgn0030576	CG15890	X	2709		498	783	517	476	588	491	809	866		9.84274	9.14229	9.08651	8.24631	11.8348	10.8029	9.25209	9.28824		0.884657	0.836992	0.853138	0.248253	0.999978		1.08737	1.04123	1.07055	0.623695	0.873863
1642	FBgn0259713	CG42367	2L	492		1	1	3	0	2	0	1	0		0.108825	0.0642891	0.290316	0	0.221644	0	0.0629702	0		1.60725	0.288686	0.899832	NA	NA		1.14043	0.209209	0.57051	NA	NA
1643	FBgn0053792	CG33792	2R	630		2	1	3	3	0	3	5	8		0.169975	0.0502067	0.226723	0.223482	0	0.283824	0.245884	0.368956		1.93368	2.20683	2.05234	0.329445	0.999978		1.15927	1.33093	1.27812	0.740514	0.923743
1644	FBgn0039192	CG17784	3R	714		0	0	1	0	1	0	0	0		0	0	0.0666833	0	0.0763647	0	0	0		Inf	0	0.928522	NA	NA		Inf	0	1.07698	NA	NA
1645	FBgn0036126	CG6272	3L	543		335	601	435	426	378	358	589	662		33.0324	35.0088	38.1421	36.819	37.9562	39.2963	33.6059	35.4228		1.07097	0.913116	0.981885	0.889918	0.999978		1.03983	0.89661	0.970352	0.823154	0.947647
1646	FBgn0032095	CG18241	2L	3378		2	4	2	4	5	3	3	2		0.0317005	0.0374544	0.0281894	0.0555728	0.0807052	0.0529335	0.0275145	0.0172026		1.18071	0.341408	0.63739	0.518567	0.999978		1.77006	0.519932	1.10266	0.977616	0.996805
1647	FBgn0051313	CG31313	3R	631		19	51	58	43	54	22	90	105		1.6122	2.55648	4.37637	3.19817	4.66611	2.07808	4.41889	4.83487		1.78341	1.40527	1.54826	0.0466698	0.999978		1.49012	1.1889	1.30217	0.208134	0.681527
1648	FBgn0038783	CG4367	3R	816		0	8	4	2	1	1	0	0		0	0.3101	0.233392	0.115028	0.0668191	0.073043	0	0		1.14635	0	0.789988	0.433322	0.999978		0.435861	0	0.204444	0.0643687	0.529366
1649	FBgn0014024	CG3312	X	3391		1129	2077	1151	1436	922	1010	1792	1853		17.8263	19.3736	16.1608	19.8741	14.825	17.7526	16.3723	15.8771		0.942283	1.0108	0.964072	0.800879	0.999978		0.8033	0.871668	0.839887	0.185045	0.678067
1650	FBgn0031883	CG11266	2L	3178		7187	11145	6987	6912	5632	5944	10054	11610		121.085	110.925	104.677	102.073	96.6273	111.479	98.0134	106.146		0.863213	1.00239	0.918032	0.525207	0.999978		0.818842	0.961548	0.8884	0.366362	0.746082
1651	FBgn0061360	CG33672	2R	1999		107	204	125	144	105	121	211	201		2.86594	3.2279	2.97723	3.38074	2.86396	3.60779	3.27017	2.92151		1.01578	0.976352	0.987574	0.939676	0.999978		0.975395	0.948153	0.965992	0.827209	0.948958
1652	FBgn0015550	CG7659	3L	2172		3	12	11	3	6	1	11	11		0.0739532	0.174753	0.241128	0.0648221	0.15062	0.0274416	0.156904	0.147149		1.21795	1.75015	1.42605	0.507012	0.999978		0.663343	0.964961	0.830428	0.682951	0.900346
1653	FBgn0032153	CG4537	2L	393		53	200	111	99	118	90	182	175		7.22069	16.0968	13.4476	11.8224	16.3712	13.6496	14.3476	12.9381		1.07186	0.928546	0.986556	0.912487	0.999978		1.20015	1.05071	1.12719	0.516509	0.817451
1654	FBgn0046296	CG11534	3L	1611		236	719	402	446	511	369	752	666		7.84354	14.1168	11.8808	12.9928	17.2948	13.6521	14.4618	12.0117		1.11504	0.873689	0.971123	0.865675	0.999978		1.30643	1.03597	1.16907	0.273661	0.700445
1655	FBgn0032235	CG5096	2L	1666		64	164	87	86	68	28	78	65		2.05684	3.11366	2.48633	2.42262	2.22549	1.00173	1.45051	1.13361		0.930893	0.81862	0.882745	0.449937	0.999978		0.574236	0.512179	0.546489	0.00160437	0.0524032
1656	FBgn0085491	CG34462	3L	939		1	3	0	0	3	1	0	3		0.0570204	0.101055	0	0	0.174199	0.0634751	0	0.0928283		0	0.404175	0.233628	NA	NA		1.38737	Inf	1.95076	NA	NA
1657	FBgn0034483	CG16894	2R	1016		0	1	5	0	0	0	1	1		0	0.0311321	0.23431	0	0	0	0.0304935	0.0285977		7.67711	Inf	9.49636	NA	NA		0	0.244417	0.216617	NA	NA
1658	FBgn0035719	CG14821	3L	3400		1528	1661	1129	1451	730	942	1814	2145		24.0625	15.4523	15.8099	20.0286	11.7067	16.5136	16.5295	18.3304		0.871228	1.2617	1.01532	0.838657	0.999978		0.64675	0.947764	0.789561	0.200982	0.681408
1659	FBgn0032888	CG14405	2L	659		6	14	3	7	3	2	10	4		0.487485	0.671962	0.216746	0.498511	0.248214	0.18089	0.470127	0.17636		0.603604	1.53319	0.834506	0.867306	0.999978		0.340593	0.879559	0.543999	0.302702	0.714897
1660	FBgn0026056	CG11622	3R	2501		3377	5494	3678	3510	2876	2758	4731	5452		72.2958	69.4828	70.0186	65.8651	62.6998	65.7278	58.6057	63.3384		0.929473	0.970407	0.939907	0.640404	0.999978		0.8275	0.873786	0.853324	0.218394	0.681527
1661	FBgn0030959	CG6961	X	1889		427	1014	567	597	593	515	998	1024		12.103	16.9789	14.2911	14.8322	17.1165	16.2497	16.3681	15.7504		0.98013	0.983438	0.974236	0.841473	0.999978		1.05806	1.07374	1.07	0.620934	0.872923
1662	FBgn0085328	CG34299	3R	568		1	0	1	0	0	1	2	4		0.0942643	0	0.0838237	0	0	0.104935	0.109089	0.204614		0.822869	3.0488	1.90368	NA	NA		0.977966	3.63308	2.18005	NA	NA
1663	FBgn0031495	CG17257	2L	1627		1736	4317	2687	2995	2617	2157	4926	4626		57.1292	83.9261	78.6313	86.3915	87.7015	79.019	93.801	82.6119		1.1463	1.08067	1.10355	0.440854	0.999978		1.09096	1.0407	1.06846	0.6014	0.862519
1664	FBgn0058470	CG40470	3L	2971		2423	3746	2906	1808	2630	1848	3425	3783		43.6663	39.8811	46.5702	28.56	48.2663	37.0739	35.7156	36.9963		0.870946	0.871257	0.864932	0.307349	0.999978		0.930086	0.94136	0.939241	0.661354	0.889008
1665	FBgn0050393	CG30393	2R	1216		3	2	2	1	0	1	1	2		0.132094	0.0520234	0.078309	0.0385948	0	0.0490157	0.0254781	0.0477882		0.603516	1.5244	0.773599	NA	NA		0.240783	0.610189	0.380731	NA	NA
1666	FBgn0034322	CG18536	2R	788		1	2	1	1	2	1	1	2		0.0679469	0.0802798	0.0604212	0.0595574	0.138387	0.0756384	0.0393164	0.0737443		0.788937	0.542248	0.643019	NA	NA		1.32117	0.91883	1.14931	NA	NA
1667	FBgn0033348	CG8247	2R	2115		113	192	129	129	88	94	154	191		2.86064	2.8714	2.90399	2.86247	2.26863	2.64903	2.25585	2.6239		0.976658	1.01424	0.984156	0.942196	0.999978		0.785163	0.824184	0.80776	0.206793	0.681527
1668	FBgn0016754	CG13598	3R	6434		3015	3820	2570	2543	1995	2212	3818	4350		25.0901	18.7795	19.0181	18.5493	16.9065	20.4915	18.3846	19.6441		0.825505	1.0388	0.91087	0.507929	0.999978		0.774326	0.985679	0.873232	0.312697	0.718736
1669	FBgn0053906	CG33906	2L	555		0	1	1	1	1	2	3	4		0	0.0569914	0.0857872	0.0845608	0.0982422	0.214786	0.167467	0.209407		3.04998	1.22923	1.50268	NA	NA		5.32931	2.15512	2.95339	NA	NA
1670	FBgn0085411	CG34382	3L	3093		10	4	13	14	5	6	15	16		0.173107	0.0409056	0.200115	0.212427	0.0881416	0.115622	0.150249	0.150302		1.81666	1.506	1.65739	0.209678	0.999978		0.844019	0.709407	0.76152	0.581694	0.850702
1671	FBgn0039215	CG6695	3R	3168		609	1026	661	763	624	601	1138	1268		10.2927	10.2439	9.93417	11.3032	10.7397	11.3073	11.129	11.6294		1.00378	1.05479	1.02046	0.878989	0.999978		0.981652	1.04376	1.01691	0.90005	0.976145
1672	FBgn0036906	CG14102	3L	2050		289	571	341	324	292	219	493	510		7.54813	8.81018	7.91983	7.41742	7.7664	6.36735	7.45064	7.22838		0.913569	1.06149	0.971625	0.869115	0.999978		0.792208	0.931625	0.861773	0.303872	0.715048
1673	FBgn0086362	CG12114	3R	1457		409	945	554	659	620	518	1074	980		15.03	20.5151	18.1036	21.227	23.2019	21.1904	22.8373	19.543		1.08228	0.974831	1.01684	0.894012	0.999978		1.15063	1.04908	1.10265	0.473148	0.794272
1674	FBgn0036360	CG10713	3L	2534		1335	1991	1211	1317	1033	1081	1930	2029		28.2079	24.8523	22.7537	24.3916	22.2272	25.4266	23.5967	23.2648		0.859894	1.00431	0.917161	0.533596	0.999978		0.818985	0.967868	0.891337	0.395584	0.759447
1675	FBgn0260639	CG3157	2L	1853		1049	2018	1456	1462	1172	1030	2185	2186		30.3107	34.4467	37.4112	37.0283	34.486	33.1307	36.5322	34.2767		1.11936	1.0697	1.08618	0.529723	0.999978		0.957629	0.925963	0.944911	0.66793	0.891799
1676	FBgn0051055	CG31055	3R	2061		3	3	8	0	2	4	2	9		0.0779361	0.0460411	0.184811	0	0.0529106	0.115678	0.0300644	0.126879		1.42866	0.955488	1.15571	0.819644	0.999978		1.23195	0.825672	0.99787	0.984065	0.998657
1677	FBgn0028903	CG13243	2L	1340		0	0	2	0	1	0	0	1		0	0	0.0710625	0	0.0406899	0	0	0.021683		Inf	0.552939	2.40909	NA	NA		Inf	0.297229	0.835762	NA	NA
1678	FBgn0031216	CG11376	2L	6463		4023	4297	3202	2838	2156	2356	4067	4800		33.3282	21.0297	23.5886	20.6082	18.1889	21.7275	19.4958	21.579		0.780667	1.05145	0.881286	0.56174	0.999978		0.664042	0.904796	0.772459	0.177096	0.676436
1679	FBgn0020379	CG6312	3R	4555		776	939	665	683	474	590	1065	1271		9.12156	6.52048	6.95102	7.03711	5.67389	7.72027	7.24372	8.10741		0.861134	1.17078	0.988072	0.978521	0.999978		0.777408	1.06881	0.915479	0.551802	0.836702
1680	FBgn0031637	CG2950	2L	3529		2830	3373	2484	2701	1832	2126	3588	4649		42.9369	30.232	33.5132	35.9199	28.3051	35.9071	31.4993	38.2765		0.91347	1.1107	0.99193	0.990715	0.999978		0.796096	0.979042	0.886874	0.413979	0.767928
1681	FBgn0032503	CG16825	2L	3020		467	251	284	220	98	175	341	425		8.27953	2.62887	4.47741	3.41883	1.76934	3.45382	3.49823	4.0889		0.685377	1.48293	0.916521	0.996874	0.999978		0.427646	0.935306	0.635714	0.29833	0.714897
1682	FBgn0002774	CG11680	2R	4528		3324	4944	3024	3346	2489	2613	4700	5670		39.3052	34.5362	31.7973	34.6802	29.9716	34.3955	32.1582	36.3832		0.871209	1.08829	0.959123	0.783221	0.999978		0.794856	1.00434	0.895615	0.40063	0.762769
1683	FBgn0037548	CG7900	3R	1879		26	57	40	30	37	18	43	42		0.74087	0.959512	1.01356	0.749301	1.07366	0.570972	0.708993	0.649452		1.01269	0.844832	0.927168	0.720615	0.999978		0.887023	0.7496	0.821354	0.414069	0.767928
1684	FBgn0032654	CG15147	2L	1247		2	4	4	2	3	0	2	3		0.0858735	0.10146	0.152725	0.0752706	0.131173	0	0.0496894	0.0699004		1.1861	0.937854	1.08337	0.956809	0.999978		0.635101	0.510347	0.569301	0.503462	0.810064
1685	FBgn0050096	CG30096	2R	1078		168	359	236	208	258	191	398	376		8.34423	10.5336	10.4234	9.05538	13.0494	10.5605	11.4384	10.1343		1.0073	0.933453	0.96099	0.790165	0.999978		1.14903	1.07762	1.11789	0.460454	0.787716
1686	FBgn0033994	CG7544	2R	1568		40	116	49	63	78	73	113	122		1.36587	2.33999	1.48787	1.88563	2.71231	2.77489	2.23271	2.26068		0.895169	0.836669	0.854548	0.404696	0.999978		1.37316	1.29754	1.34287	0.13661	0.646789
1687	FBgn0051244	CG31244	3R	1142		0	0	7	0	0	1	0	4		0	0	0.291842	0	0	0.0521918	0	0.10177		Inf	2.00303	7.73908	NA	NA		Inf	0.33969	0.512853	NA	NA
1688	FBgn0015509	CG1877	2R	3341		4402	6155	4093	4428	2983	3139	5357	6558		70.5455	58.2712	58.3285	62.2004	48.6819	55.9994	49.6759	57.0321		0.904104	1.04187	0.954069	0.762652	0.999978		0.739807	0.862388	0.801171	0.0857836	0.582521
1689	FBgn0004463	CG8344	2R	3493		307	624	403	411	366	307	703	625		4.70582	5.65052	5.49315	5.52211	5.71312	5.23852	6.2353	5.19884		1.03711	1.06594	1.04345	0.763616	0.999978		0.970998	1.0102	0.994936	0.967614	0.994507
1690	FBgn0263929	CG43162	3R	6488		3178	4027	2728	2609	2213	2279	4147	4482		26.2264	19.6324	20.0193	18.8723	18.5978	20.9364	19.8027	20.0718		0.817531	1.03027	0.903591	0.465363	0.999978		0.782701	0.998122	0.882958	0.357463	0.74182
1691	FBgn0024909	CG2670	3R	2263		245	559	368	402	330	295	496	551		5.79665	7.81321	7.74245	8.33688	7.95098	7.76974	6.79043	7.07443		1.15523	0.901341	1.01521	0.939152	0.999978		1.0643	0.83975	0.948465	0.702184	0.908911
1692	FBgn0030292	CG11752	X	496		1108	3913	2367	2539	3402	2198	5177	4253		119.606	249.534	227.212	240.239	373.976	264.128	323.368	249.137		1.25071	0.916223	1.03772	0.715626	0.999978		1.60724	1.19181	1.3826	0.0494914	0.477044
1693	FBgn0053526	CG33526	2L	4831		8787	14838	9156	7812	8316	6711	12588	12200		97.3866	97.1495	90.2369	75.8904	93.8574	82.7978	80.7272	73.3749		0.828906	0.891106	0.850618	0.211552	0.999978		0.829502	0.902581	0.866116	0.269465	0.697395
1694	FBgn0259145	CG42260	2R	4036		1512	733	784	730	278	457	1004	1353		20.0584	5.74454	9.24869	8.48855	3.75565	6.74891	7.70696	9.74028		0.649748	1.69661	0.920716	0.935124	0.999978		0.362738	0.958066	0.598228	0.272142	0.699117
1695	FBgn0036584	CG13054	3L	1352		102	149	95	94	82	80	165	177		4.03942	3.48588	3.34551	3.26297	3.30695	3.52681	3.78101	3.80383		0.849431	1.13385	0.970749	0.892562	0.999978		0.827291	1.11741	0.963823	0.865009	0.961769
1696	FBgn0025802	CG6939	3R	6614		2107	2696	1747	1807	1322	1487	2497	3140		17.0567	12.8931	12.576	12.822	10.8983	13.4003	11.6965	13.794		0.817679	1.07219	0.917686	0.568007	0.999978		0.737184	0.977597	0.848388	0.223801	0.681527
1697	FBgn0260000	CG17570	2L	405		0	0	0	0	1	0	1	1		0	0	0	0	0.134628	0	0.0764972	0.0717414		NA	1.13031	1.13752	NA	NA		Inf	Inf	Inf	NA	NA
1698	FBgn0027790	CG12023	3L	1195		16	31	17	18	36	21	50	35		0.716882	0.820533	0.677324	0.706914	1.64258	1.04742	1.29629	0.850991		0.876908	0.814713	0.834374	0.517037	0.999978		1.60103	1.5089	1.56485	0.108858	0.622805
1699	FBgn0026206	CG12218	X	5253		327	156	83	71	74	65	158	181		3.33301	0.939333	0.752291	0.634326	0.768096	0.737522	0.931859	1.00114		0.306689	1.31236	0.543567	0.459172	0.999978		0.312737	1.35699	0.558185	0.499313	0.807986
1700	FBgn0035388	CG2162	3L	2578		2258	4426	2644	2927	2675	2440	4814	4778		46.8961	54.3039	48.8308	53.2846	56.576	56.4125	57.8527	53.8503		0.98304	1.00971	0.988685	0.926537	0.999978		1.02472	1.06504	1.04896	0.709231	0.910189
1701	FBgn0262607	CG43133	X	541		2	2	1	3	0	2	1	1		0.197938	0.116932	0.0880072	0.260247	0	0.220344	0.0572668	0.0537066		1.06058	0.511821	0.832898	NA	NA		0.638858	0.31088	0.474601	NA	NA
1702	FBgn0052282	CG32282	3L	309		9	27	17	10	30	10	34	40		1.55948	2.76381	2.61942	1.51881	5.29363	1.9289	3.40895	3.7612		0.941871	1.01721	0.98389	0.903841	0.999978		1.54152	1.68537	1.61583	0.129383	0.641666
1703	FBgn0053872	CG33872	2L	555		0	1	1	0	1	1	1	1		0	0.0569914	0.0857872	0	0.0982422	0.107393	0.0558223	0.0523518		1.53542	0.537168	0.755726	NA	NA		3.48689	1.22208	2.12251	NA	NA
1704	FBgn0029881	CG3973	X	5398		3157	2408	2142	2107	942	1481	3152	3864		31.3139	14.11	18.893	18.3187	9.51501	16.3528	18.0906	20.7984		0.780845	1.53509	1.02743	0.784586	0.999978		0.511959	1.01778	0.7356	0.279691	0.703247
1705	FBgn0026088	CG14818	X	511		957	2966	1905	1967	2271	1532	3791	2887		100.274	183.592	177.496	180.653	242.319	178.693	229.844	164.154		1.24253	0.955209	1.06894	0.612043	0.999978		1.37498	1.07023	1.21159	0.203762	0.681527
1706	FBgn0259211	CG42311	2R	6029		103	141	92	73	66	62	127	131		0.914719	0.739735	0.726537	0.56825	0.596884	0.612936	0.652618	0.631322		0.755786	1.08404	0.880322	0.560202	0.999978		0.66488	0.964856	0.796618	0.245443	0.69047
1707	FBgn0050151	CG30151	2R	961		6	7	8	6	6	6	15	15		0.33429	0.230397	0.396353	0.293015	0.340423	0.372132	0.48358	0.453516		1.1745	1.34292	1.25539	0.614388	0.999978		1.14302	1.3224	1.24488	0.625615	0.874775
1708	FBgn0023535	CG18104	X	1260		293	731	409	409	510	337	677	521		12.4507	18.3506	15.455	15.234	22.0694	15.9415	16.6463	12.0141		0.976303	0.769696	0.860116	0.277427	0.999978		1.13763	0.908503	1.02924	0.891383	0.972143
1709	FBgn0000337	CG1555	2R	1929		4	8	6	15	5	1	9	4		0.111026	0.131178	0.148093	0.36494	0.141328	0.0308984	0.144548	0.0602494		2.06489	1.21361	1.7134	0.377758	0.999978		0.647844	0.388592	0.475994	0.18036	0.676488
1710	FBgn0029870	CG3869	X	3677		6624	10544	6545	6999	5580	5523	9452	10569		96.4545	90.7014	84.7484	89.3314	82.7431	89.5262	79.6399	83.5151		0.901579	0.967702	0.923767	0.547023	0.999978		0.840536	0.912726	0.878379	0.314553	0.719383
1711	FBgn0033408	CG8800	2R	651		1	2	0	1	3	0	4	0		0.082246	0.0971743	0	0.072091	0.251265	0	0.190362	0		0.39177	0.769829	0.60647	NA	NA		1.2702	2.56956	1.63826	NA	NA
1712	FBgn0035926	CG5804	3L	332		0	0	0	0	0	0	0	0		0	0	0	0	0	0	0	0		NA	NA	NA	NA	NA		NA	NA	NA	NA	NA
1713	FBgn0261792	CG5454	3R	685		186	506	310	360	330	282	580	521		14.5384	23.3648	21.547	24.6646	26.2672	24.5373	26.2324	22.099		1.19712	0.971267	1.0636	0.651029	0.999978		1.24033	1.01815	1.12439	0.411958	0.767201
1714	FBgn0024319	CG8178	2R	1662		0	6	2	0	2	1	2	2		0	0.114189	0.0572947	0	0.065613	0.0358623	0.037282	0.0349642		0.511807	0.728245	0.609704	NA	NA		0.855225	1.22208	0.980243	NA	NA
1715	FBgn0030739	CG13957	X	3186		352	568	400	391	287	269	522	522		5.91551	5.63904	5.97764	5.75961	4.91165	5.0324	5.07604	4.76047		0.984937	1.01026	0.987648	0.944201	0.999978		0.785913	0.81575	0.80413	0.125118	0.638606
1716	FBgn0052554	CG32554	X	817		29	82	70	79	78	39	158	121		1.90052	3.17464	4.07935	4.53803	5.20551	2.84519	5.9915	4.30317		1.66869	1.30617	1.44471	0.0563507	0.999978		1.46466	1.16245	1.2813	0.183805	0.678067
1717	FBgn0029801	CG15771	X	2400		2146	3372	2125	2655	1692	1765	3242	3542		47.8756	44.4405	42.1564	51.9177	38.4397	43.8331	41.8506	42.8807		0.987476	1.05203	1.00729	0.935567	0.999978		0.813806	0.877379	0.848928	0.204505	0.681527
1718	FBgn0013759	CG6703	3R	4150		11003	6176	5712	5576	2660	4053	8506	10854		141.958	47.0719	65.5323	63.0575	34.9482	58.21	63.5006	75.9917		0.644609	1.52939	0.907619	0.967208	0.999978		0.440128	1.05654	0.683135	0.361105	0.74442
1719	FBgn0016038	CG17828	X	1334		1132	2496	1249	1414	1375	1246	1860	2003		45.4346	59.1822	44.5781	49.7457	56.2002	55.6713	43.1974	43.6264		0.880884	0.793012	0.830082	0.150338	0.999978		0.984484	0.896439	0.947445	0.652804	0.886448
1720	FBgn0034205	CG10950	2R	1904		0	1	2	0	1	1	1	2		0	0.0166125	0.0500125	0	0.0286368	0.0313041	0.0162717	0.0305202		3.07084	0.799946	1.2973	NA	NA		3.48689	0.908271	1.54712	NA	NA
1721	FBgn0034159	CG15615	2R	1432		2	1	1	0	0	0	1	0		0.0747795	0.0220882	0.0332485	0	0	0	0.021635	0		0.324485	Inf	0.524978	NA	NA		0	0.627626	0.153568	NA	NA
1722	FBgn0032218	CG5381	2L	2212		241	337	215	204	208	191	326	400		5.83348	4.81889	4.62774	4.3282	5.12707	5.14656	4.56597	5.25411		0.812372	0.977311	0.882386	0.416507	0.999978		0.877277	1.06777	0.966305	0.863103	0.961235
1723	FBgn0031893	CG4495	2L	1927		2802	5010	3133	2857	2551	2203	3976	4154		77.8542	82.2353	77.4095	69.581	72.1805	68.1399	63.9242	62.6339		0.892484	0.921537	0.898019	0.411229	0.999978		0.802221	0.838038	0.822476	0.130565	0.641666
1724	FBgn0034493	CG8908	2R	4998		63	92	67	48	21	23	49	37		0.674901	0.582229	0.638255	0.45072	0.229094	0.274284	0.303739	0.215095		0.837837	1.05072	0.886872	0.725512	0.999978		0.36504	0.463126	0.41136	9.80405e-05	0.00559608
1725	FBgn0011768	CG6598	3R	1336		466	1262	781	723	913	714	1244	1539		18.6756	29.8783	27.833	25.3977	37.2611	31.8537	28.8479	33.4701		1.07631	0.922312	0.981194	0.922738	0.999978		1.31635	1.14001	1.23	0.123812	0.636732
1726	FBgn0038621	CG10864	3R	1170		14	14	13	8	10	10	22	17		0.640675	0.378481	0.529021	0.320897	0.466021	0.509428	0.582555	0.42217		0.799463	1.05038	0.909891	0.830363	0.999978		0.863623	1.1488	0.994334	0.964777	0.993982
1727	FBgn0033569	CG12942	2R	2429		202	407	234	259	222	196	389	372		4.45266	5.29992	4.58674	5.00419	4.98329	4.80947	4.96161	4.4498		0.95872	0.981449	0.961861	0.792725	0.999978		0.922076	0.955317	0.94217	0.686989	0.90247
1728	FBgn0028969	CG14813	X	2172		1259	2691	1807	1906	1585	1342	2935	2941		31.0357	39.1883	39.6108	41.1837	39.7888	36.8266	41.8648	39.3423		1.12322	1.0828	1.09423	0.488581	0.999978		1.00319	0.978521	0.994211	0.966738	0.994301
1729	FBgn0010414	CG4545	2R	3180		731	1238	869	1053	759	718	1430	1540		12.308	12.3139	13.0109	15.5404	13.0138	13.4576	13.9319	14.0708		1.12572	1.08078	1.09391	0.498561	0.999978		0.983118	0.955302	0.972646	0.839107	0.952178
1730	FBgn0087035	CG7439	3L	4114		4575	7256	4808	4553	4597	4311	7698	8344		59.5419	55.7873	55.6436	51.9392	60.9258	62.4572	57.9714	58.9298		0.904097	0.968057	0.928295	0.558248	0.999978		0.976521	1.05783	1.01931	0.871397	0.964039
1731	FBgn0036468	CG13461	3L	560		0	2	1	1	1	0	5	2		0	0.112965	0.0850212	0.0838058	0.097365	0	0.276619	0.103769		1.52499	3.99274	2.64539	NA	NA		0.822231	2.18867	1.64878	NA	NA
1732	FBgn0052369	CG32369	3L	5583		1964	1975	1359	1339	952	1312	1991	2517		18.8352	11.1893	11.5896	11.2558	9.29738	14.0067	11.0485	13.0991		0.729583	1.05856	0.857653	0.525004	0.999978		0.701807	1.02948	0.843063	0.470031	0.79248
1733	FBgn0014189	CG7269	2L	1756		1185	2483	1518	1638	1604	1327	2473	2709		36.1318	44.7254	41.1588	43.7775	49.8048	45.0417	43.6315	44.8239		1.02503	0.953237	0.979847	0.878871	0.999978		1.07786	1.01416	1.05006	0.709958	0.910189
1734	FBgn0034165	CG6435	2R	758		143	360	207	155	226	147	312	232		10.101	15.0223	13.0022	9.59675	16.2566	11.5589	12.7522	8.8929		0.881562	0.79425	0.832042	0.235482	0.999978		1.02078	0.931078	0.982848	0.882527	0.968783
1735	FBgn0053832	CG33832	2L	569		1	1	3	0	1	2	1	2		0.0940986	0.0555892	0.251029	0	0.095825	0.209501	0.0544488	0.102127		1.60725	0.524637	0.895627	NA	NA		1.84793	0.605514	1.09004	NA	NA
1736	FBgn0029531	CG13362	X	1682		10	32	27	12	21	13	30	25		0.318324	0.601764	0.764281	0.334824	0.680745	0.460666	0.552581	0.431856		1.1771	0.88092	1.01239	0.994181	0.999978		1.15039	0.870004	1.00299	0.976193	0.996622
1737	FBgn0037703	CG8165	3R	2837		547	822	547	535	446	400	745	828		10.3234	9.16463	9.18001	8.85027	8.57169	8.40368	8.13575	8.48		0.89553	1.00033	0.93415	0.647822	0.999978		0.793733	0.89725	0.845991	0.230277	0.684023
1738	FBgn0051105	CG31105	3R	1728		1	4	1	3	2	2	3	0		0.030985	0.0732181	0.0275532	0.0814778	0.063107	0.0689851	0.0537871	0		1.03634	0.411584	0.690581	0.633264	0.999978		1.18522	0.478976	0.832185	0.754285	0.928522
1739	FBgn0031500	CG17221	2L	1409		319	961	597	621	728	535	1265	1260		12.122	21.5732	20.1734	20.6844	28.1716	22.6314	27.8151	25.9827		1.19339	1.08214	1.12082	0.380915	0.999978		1.3975	1.28182	1.33979	0.0300376	0.379672
1740	FBgn0263086	CG43354	2L	165		0	0	0	0	0	0	0	0		0	0	0	0	0	0	0	0		NA	NA	NA	NA	NA		NA	NA	NA	NA	NA
1741	FBgn0029596	CG14054	X	920		0	1	4	3	1	3	7	5		0	0.0343807	0.207008	0.153037	0.0592657	0.194358	0.235728	0.157909		10.6854	1.57823	2.6664	0.174345	0.999978		7.17174	1.06271	1.59575	0.41635	0.767928
1742	FBgn0036059	CG8104	3L	2080		2671	4569	2827	2961	2588	2540	4017	4638		68.7553	69.4801	64.711	66.8093	67.841	72.7845	59.8327	64.7876		0.923827	0.905641	0.907109	0.447197	0.999978		0.930698	0.922783	0.930951	0.576183	0.84867
1743	FBgn0046258	CG12880	3R	1896		31	54	38	36	40	38	47	69		0.875425	0.900861	0.954247	0.891099	1.1503	1.19458	0.767998	1.05739		1.00917	0.796601	0.884738	0.60824	0.999978		1.20808	0.963694	1.09072	0.730021	0.920902
1744	FBgn0086785	CG10711	3L	1341		209	612	389	411	468	285	725	591		8.34475	14.4353	13.8114	14.3838	19.0287	12.6673	16.7498	12.8051		1.21735	0.952323	1.06093	0.677405	0.999978		1.28731	1.01999	1.14562	0.37474	0.748701
1745	FBgn0004390	CG6721	3L	5426		2244	2732	1776	1760	1332	1488	2393	2976		22.1431	15.9259	15.584	15.2228	13.3849	16.3453	13.6635	15.9359		0.779362	1.01753	0.870551	0.394297	0.999978		0.708659	0.935766	0.811138	0.171016	0.672747
1746	FBgn0000258	CG17520	3L	1621		3567	7060	4807	4626	4292	3577	6701	6841		117.819	137.76	141.191	133.932	144.367	131.524	128.073	122.62		1.04895	0.928399	0.980885	0.86916	0.999978		0.990449	0.886962	0.941679	0.634484	0.87806
1747	FBgn0050065	CG30065	2R	606		0	0	4	1	9	0	5	3		0	0	0.31427	0.0774443	0.809769	0	0.255622	0.143838		Inf	0.505075	1.02259	0.561705	0.999978		Inf	0.988846	2.94025	0.24877	0.691441
1748	FBgn0052301	CG32301	3L	3391		1	2	0	1	0	2	1	2		0.0157895	0.0186554	0	0.0138399	0	0.0351537	0.00913635	0.0171367		0.39177	0.762199	0.563547	NA	NA		0.948741	1.85927	1.2083	NA	NA
1749	FBgn0036094	CG14153	3L	1017		225	440	312	302	241	275	428	499		11.8456	13.6847	14.6066	13.9363	12.9207	16.1169	13.0384	14.2562		1.0891	0.960296	1.01404	0.925202	0.999978		1.04526	0.931142	0.990306	0.942105	0.988528
1750	FBgn0031490	CG17264	2L	2734		256	450	224	261	202	157	336	272		5.01345	5.20615	3.9009	4.48027	4.0285	3.42271	3.80751	2.89065		0.796863	0.917509	0.838394	0.269065	0.999978		0.666578	0.777816	0.718684	0.0303284	0.381754
1751	FBgn0016032	CG2374	2R	1025		153	332	204	198	210	211	376	354		7.99214	10.2451	9.47593	9.06574	11.1709	12.2695	11.3649	10.0347		0.992907	0.931928	0.952366	0.748907	0.999978		1.18355	1.12323	1.15852	0.33537	0.730829
1752	FBgn0040628	CG18672	3R	1036		0	0	3	3	1	2	0	3		0	0	0.137872	0.135901	0.0526297	0.115064	0	0.0841368		Inf	0.517021	2.20251	NA	NA		Inf	0.300684	0.891635	NA	NA
1753	FBgn0039897	CG1674	4	3031		106	170	122	102	178	156	236	262		1.87247	1.77405	1.91641	1.57934	3.20203	3.06766	2.41227	2.51154		0.929354	0.802641	0.84571	0.337507	0.999978		1.56921	1.3709	1.48079	0.0164181	0.270404
1754	FBgn0030669	CG9240	X	1025		649	1885	1445	1536	1466	1098	2916	2638		33.9013	58.1688	67.1211	70.3282	77.9832	63.848	88.1382	74.7783		1.46804	1.17318	1.28545	0.0441251	0.999978		1.42671	1.15366	1.26986	0.0543503	0.498536
1755	FBgn0038244	CG7987	3R	4377		2306	3394	2002	2276	1596	1614	2989	3258		28.2084	24.5266	21.7772	24.4038	19.8814	21.9784	21.1568	21.6271		0.847236	1.04412	0.921951	0.589674	0.999978		0.72344	0.902271	0.80847	0.107287	0.620473
1756	FBgn0038431	CG10405	3R	877		14	5	5	4	3	3	6	5		0.85472	0.180332	0.271447	0.214053	0.186515	0.203887	0.211959	0.165651		0.441323	0.986742	0.573617	0.520318	0.999978		0.333406	0.756398	0.464412	0.31949	0.722448
1757	FBgn0038454	CG10324	3R	1992		639	1431	996	902	1088	779	1627	1438		17.1754	22.7223	23.8059	21.251	29.7804	23.3086	25.3045	20.9746		1.10371	0.890325	0.979154	0.900343	0.999978		1.22377	0.999312	1.11114	0.432637	0.774571
1758	FBgn0015582	CG12390	2R	1678		328	820	443	571	494	379	823	792		10.4659	15.457	12.5698	15.97	16.0519	13.4622	15.1953	13.7138		1.07889	1.00067	1.03062	0.832004	0.999978		1.05057	0.986482	1.02151	0.881552	0.968418
1759	FBgn0037937	CG6913	3R	802		25	42	50	37	46	32	80	67		1.66902	1.65645	2.96832	2.16516	3.12734	2.37818	3.09041	2.42731		1.49816	1.02339	1.20405	0.378276	0.999978		1.51072	1.04514	1.23806	0.321205	0.72335
1760	FBgn0036490	CG6888	3L	749		0	0	0	0	0	0	0	1		0	0	0	0	0	0	0	0.0387921		NA	Inf	Inf	NA	NA		NA	Inf	Inf	NA	NA
1761	FBgn0053512	CG33512	3R	2994		3803	6456	4479	4290	3333	3401	6099	6916		68.0096	68.2047	71.227	67.2461	60.698	67.7054	63.1113	67.1163		0.986899	1.03627	1.00114	0.982305	0.999978		0.862449	0.915662	0.892519	0.37389	0.74869
1762	FBgn0004841	CG6515	3R	3223		496	816	475	543	431	441	721	798		8.23981	8.00815	7.01695	7.90681	7.29135	8.15543	6.93067	7.19395		0.891029	0.934175	0.90312	0.466846	0.999978		0.869084	0.921807	0.897711	0.43941	0.777843
1763	FBgn0019929	CG2045	X	1428		11	39	25	16	41	20	38	68		0.412439	0.863851	0.833541	0.52584	1.56548	0.834777	0.824434	1.38358		1.05196	0.943819	0.97731	0.923558	0.999978		1.74591	1.58182	1.66706	0.0783559	0.564809
1764	FBgn0033887	CG6704	2R	1077		4	4	1	4	1	1	1	2		0.198857	0.117475	0.0442079	0.174304	0.0506262	0.0553418	0.0287663	0.0539559		0.662406	0.799946	0.685054	0.705202	0.999978		0.302268	0.370113	0.330662	0.220231	0.681527
1765	FBgn0034966	CG13563	2R	2129		18	20	13	19	10	8	17	34		0.452681	0.297137	0.290725	0.418832	0.256103	0.223967	0.247385	0.464011		0.909497	1.51937	1.12295	0.64946	0.999978		0.578437	0.978389	0.770605	0.457759	0.786553
1766	FBgn0003525	CG1395	3R	3052		45	86	52	37	48	59	72	103		0.789448	0.891284	0.811212	0.568957	0.857527	1.15222	0.730884	0.980567		0.799452	0.870748	0.829695	0.363324	0.999978		1.09873	1.20725	1.15143	0.484125	0.800855
1767	FBgn0052374	CG32374	3L	900		0	0	0	0	0	0	1	0		0	0	0	0	0	0	0.0344237	0		NA	Inf	Inf	NA	NA		NA	Inf	Inf	NA	NA
1768	FBgn0032031	CG13390	2L	1211		162	524	325	332	331	256	567	540		7.16253	13.6864	12.7778	12.8664	14.903	12.5998	14.5057	12.9561		1.21247	1.02001	1.09825	0.508174	0.999978		1.22525	1.04235	1.12969	0.394843	0.75919
1769	FBgn0026207	CG6819	3R	2558		305	687	434	446	394	332	676	677		6.38403	8.49491	8.07801	8.18269	8.39821	7.73582	8.18741	7.68976		1.06827	1.00532	1.02856	0.846665	0.999978		0.998417	0.95053	0.977736	0.868078	0.962689
1770	FBgn0040093	CG1656	2R	1105		53	23	24	6	17	16	25	35		2.56808	0.658367	1.0341	0.25483	0.838837	0.863031	0.700936	0.920302		0.376862	0.974612	0.564314	0.398143	0.999978		0.467524	1.22217	0.676008	0.646977	0.884056
1771	FBgn0029975	CG1444	X	1758		3430	7798	4837	5729	4808	4003	8906	8357		104.465	140.303	131	152.94	149.12	135.717	156.951	138.12		1.13421	1.05796	1.08616	0.514395	0.999978		1.07166	1.01181	1.04425	0.727807	0.919629
1772	FBgn0039946	CG17172	XHet	2247		407	796	436	437	350	388	534	630		9.69811	11.205	9.23844	9.12726	8.4929	10.2919	7.36272	8.14633		0.855905	0.843578	0.842566	0.217526	0.999978		0.825732	0.82236	0.827727	0.172627	0.674251
1773	FBgn0043362	CG14001	2L	10610		3451	2268	1899	2144	870	1350	2530	3451		17.4151	6.7613	8.52167	9.48356	4.4709	7.58381	7.38764	9.45049		0.70779	1.42711	0.921531	0.988786	0.999978		0.446773	0.911272	0.64088	0.227489	0.683791
1774	FBgn0029658	CG14269	X	835		2	0	2	0	1	1	2	1		0.128245	0	0.11404	0	0.0652987	0.0713809	0.0742068	0.0347967		0.822869	0.811557	0.813564	NA	NA		0.925426	0.924855	0.931242	NA	NA
1775	FBgn0259100	CG42248	X	7135		5691	6955	4306	4378	3272	3743	6537	7349		42.7061	30.8323	28.734	28.7968	25.004	31.2676	28.3847	29.9267		0.753512	1.05844	0.871186	0.397575	0.999978		0.694532	0.986961	0.823077	0.201697	0.681408
1776	FBgn0031194	CG17598	X	2642		1407	2431	1471	1628	1165	1181	2174	2373		28.5139	29.1041	26.5091	28.919	24.0428	26.6432	25.4934	26.0969		0.934327	1.0398	0.972927	0.860548	0.999978		0.805184	0.906429	0.857438	0.240639	0.687861
1777	FBgn0035197	CG9130	3L	3109		0	0	38	2	0	0	0	2		0	0	0.58194	0.0301906	0	0	0	0.0186911		Inf	Inf	Inf	0.0508475	0.999978		NA	0.0297571	0.0297637	0.234555	0.686505
1778	FBgn0029867	CG3847	X	2138		939	1960	1231	1327	971	1015	2119	2159		23.5155	28.9968	27.4136	29.129	24.763	28.2961	30.706	29.3406		1.05059	1.1556	1.09216	0.499599	0.999978		0.929691	1.03398	0.986839	0.905073	0.976779
1779	FBgn0038280	CG14861	3R	1268		2	3	4	1	1	0	0	1		0.0844513	0.0748349	0.150195	0.037012	0.0430003	0	0	0.0229142		1.13731	0.552939	1.01385	NA	NA		0.242981	0.119441	0.177965	NA	NA
1780	FBgn0016054	CG2488	2L	2159		78	168	107	105	121	113	204	265		1.93436	2.46127	2.35964	2.28244	3.05579	3.11957	2.92737	3.5663		1.03118	1.07542	1.04793	0.799758	0.999978		1.29283	1.36252	1.33319	0.0875166	0.585788
1781	FBgn0033184	CG12736	2R	1808		363	951	679	689	766	561	1337	1224		10.7499	16.6374	17.8808	17.8847	23.1005	18.4941	22.9104	19.6702		1.28111	1.04568	1.13561	0.308813	0.999978		1.40272	1.1587	1.27128	0.0691116	0.54406
1782	FBgn0030745	CG4239	X	1992		705	1365	1038	1013	886	757	1829	1831		18.9494	21.6743	24.8098	23.8661	24.2513	22.6504	28.4462	26.7069		1.16696	1.20127	1.17573	0.223116	0.999978		1.05887	1.1029	1.08685	0.536038	0.829252
1783	FBgn0030562	CG9400	X	1295		3	16	5	12	9	6	18	15		0.124036	0.390798	0.18383	0.434884	0.378934	0.276153	0.430629	0.336547		1.19696	1.19594	1.18781	0.729728	0.999978		1.19411	1.20868	1.20609	0.699564	0.907921
1784	FBgn0004648	CG4122	X	5898		17104	27304	17219	16787	13610	13859	22278	27996		155.27	146.428	139.001	133.577	125.818	140.054	117.023	137.916		0.875789	0.980272	0.914376	0.503132	0.999978		0.804936	0.910902	0.857768	0.2346	0.686505
1785	FBgn0035064	CG16912	2R	1540		293	518	384	411	416	297	707	672		10.1869	10.6393	11.8721	12.5252	14.7287	11.4949	14.2233	12.6787		1.13841	1.04816	1.08216	0.564851	0.999978		1.15075	1.07339	1.11445	0.433184	0.77474
1786	FBgn0040832	CG8012	3L	851		116	204	161	112	252	220	298	396		7.29834	7.58234	9.00765	6.17661	16.1459	15.4086	10.8489	13.5204		0.991401	0.79006	0.852243	0.387206	0.999978		1.94004	1.56212	1.76035	0.000315687	0.0145595
1787	FBgn0032180	CG31714	2L	4859		1581	2026	1327	1580	823	1081	1722	2211		17.4213	13.1885	13.0029	15.2606	9.23515	13.2601	10.9796	13.2211		0.890367	1.09924	0.964687	0.894023	0.999978		0.668409	0.834336	0.749445	0.0568645	0.513027
1788	FBgn0259680	CG11245	X	6051		189	270	166	167	171	155	263	239		1.67236	1.41136	1.30616	1.29524	1.54085	1.52677	1.34657	1.14761		0.815549	0.830044	0.81588	0.19574	0.999978		0.905305	0.9331	0.921977	0.615753	0.87029
1789	FBgn0028996	CG1922	4	6586		13250	14998	10728	8484	6825	7365	12206	16396		107.718	72.0301	77.5555	60.4562	56.5031	66.653	57.4185	72.3337		0.738174	1.07728	0.860837	0.509604	0.999978		0.620441	0.915366	0.748175	0.137127	0.646802
1790	FBgn0037456	CG1138	3R	959		1	0	3	1	1	1	2	0		0.0558312	0	0.148942	0.0489377	0.0568555	0.0621513	0.0646118	0		3.28029	0.548779	1.49021	NA	NA		1.85085	0.315627	0.682576	NA	NA
1791	FBgn0030801	CG4875	X	1083		311	792	474	491	548	400	777	727		15.3754	23.1312	20.8384	21.2772	27.5895	22.0141	22.2276	19.5043		1.07224	0.859472	0.949373	0.716576	0.999978		1.18886	0.964477	1.07765	0.608336	0.865878
1792	FBgn0037231	CG9779	3R	1112		1406	3547	2164	2409	2142	1639	3908	3339		67.6981	100.892	92.6548	101.67	105.028	87.8502	108.881	87.2442		1.12977	1.03817	1.07463	0.576935	0.999978		1.0559	0.982297	1.0211	0.865612	0.961977
1793	FBgn0040074	CG13057	3L	812		112	175	146	233	70	66	295	288		7.38512	6.81686	8.56076	13.4667	4.70038	4.84459	11.2555	10.3053		1.50283	2.30667	1.79355	0.000208922	0.0308829		0.613243	0.953722	0.819873	0.128948	0.641666
1794	FBgn0051708	CG31708	2L	3560		1919	2810	1958	1854	1329	1400	2238	3095		28.8616	24.9666	26.1865	24.4411	20.3548	23.4394	19.4765	25.2601		0.909809	1.04474	0.958584	0.792897	0.999978		0.741585	0.860743	0.801422	0.0904665	0.586397
1795	FBgn0039228	CG6980	3R	941		10	9	2	5	5	7	6	9		0.568992	0.302521	0.101194	0.249369	0.289715	0.443381	0.197543	0.277893		0.384811	0.663084	0.50006	0.195433	0.999978		0.758612	1.324	0.918996	0.999555	0.999902
1796	FBgn0263032	CG43327	2R	1441		0	2	6	0	0	1	0	3		0	0.0439004	0.198245	0	0	0.0413623	0	0.0604898		4.60627	1.50227	3.08526	NA	NA		0.921212	0.297229	0.409712	NA	NA
1797	FBgn0030935	CG15048	X	285		28	30	16	26	6	17	51	45		5.26028	3.3295	2.67295	4.28145	1.14788	3.55527	5.54403	4.58767		0.777486	2.19317	1.23744	0.373447	0.999978		0.497739	1.41923	0.901827	0.665366	0.890547
1798	FBgn0036246	CG17154	3L	638		2	0	3	1	0	2	1	0		0.167844	0	0.22388	0.0735599	0	0.186844	0.0485601	0		1.64015	0.261442	0.94502	NA	NA		0.977966	0.157813	0.475286	NA	NA
1799	FBgn0032514	CG9302	2L	1986		201	467	264	262	289	298	553	507		5.41892	7.43772	6.32907	6.19133	7.93432	8.94347	8.62673	7.41743		0.95263	0.970186	0.955044	0.736652	0.999978		1.21122	1.2471	1.2337	0.147736	0.657208
1800	FBgn0023214	CG15085	2R	1456		84	175	93	100	128	92	191	179		3.08897	3.80171	3.04114	3.2233	4.79336	3.76613	4.06417	3.57204		0.886993	0.911437	0.893852	0.49888	0.999978		1.14027	1.18659	1.16663	0.364101	0.746082
1801	FBgn0005616	CG3241	2L	3847		2544	3331	2643	2410	1608	1671	3527	4179		35.4071	27.3877	32.7107	29.4006	22.7906	25.8895	28.4043	31.5628		0.954229	1.25889	1.07124	0.518876	0.999978		0.704477	0.940024	0.822316	0.120135	0.633114
1802	FBgn0005654	CG4088	2R	3275		33	75	43	42	38	39	89	84		0.539508	0.724356	0.625133	0.601866	0.63265	0.709777	0.841936	0.745234		0.949176	1.20686	1.0689	0.78609	0.999978		0.9794	1.25892	1.11914	0.617412	0.871301
1803	FBgn0030522	CG11103	X	874		338	1013	574	590	654	517	1160	970		20.7062	36.6607	31.2691	31.6813	40.7997	35.2572	41.1194	32.2467		1.07984	0.984674	1.0202	0.873968	0.999978		1.22927	1.13406	1.18462	0.214785	0.681527
1804	FBgn0025642	CG32812	X	1599		4	20	10	4	12	8	12	16		0.133939	0.395625	0.29776	0.117401	0.409189	0.298202	0.232505	0.290734		0.779663	0.757212	0.762528	0.487157	0.999978		1.25193	1.22539	1.24392	0.633182	0.877448
1805	FBgn0261625	CG42708	2R	3001		1234	2366	1639	1597	1381	1372	2460	2764		22.0163	24.9374	26.0033	24.9747	25.091	27.2494	25.3962	26.7607		1.05714	1.01819	1.02873	0.826969	0.999978		1.02303	0.99617	1.01352	0.917062	0.981048
1806	FBgn0025776	CG11551	3L	1284		6	3	10	6	4	3	6	10		0.250197	0.0739024	0.370809	0.219305	0.169858	0.13926	0.144773	0.226287		1.72177	1.22988	1.48204	0.458147	0.999978		0.846298	0.612172	0.702088	0.563252	0.841775
1807	FBgn0038003	CG3916	3R	804		0	0	0	0	0	0	0	0		0	0	0	0	0	0	0	0		NA	NA	NA	NA	NA		NA	NA	NA	NA	NA
1808	FBgn0040394	CG16903	X	1919		745	1649	907	1129	984	880	1831	1884		20.7863	27.1799	22.5034	27.6109	27.9583	27.3323	29.5606	28.5253		1.02087	1.07322	1.03959	0.778067	0.999978		1.06124	1.1289	1.09963	0.474958	0.795275
1809	FBgn0031498	CG17260	2L	1383		121	313	243	213	226	186	432	341		4.68445	7.15854	8.36565	7.22802	8.90999	8.01603	9.67747	7.16402		1.29127	1.01529	1.12611	0.40936	0.999978		1.32051	1.05041	1.17374	0.278497	0.7028
1810	FBgn0035632	CG10575	3L	1711		226	599	360	387	358	274	613	553		7.07219	11.0734	10.0177	10.6151	11.4084	9.54486	11.0997	9.39074		1.11579	0.998716	1.04734	0.75275	0.999978		1.06711	0.966623	1.01836	0.903123	0.976546
1811	FBgn0263021	CG13169	2R	576		0	3	0	1	0	0	1	0		0	0.164741	0	0.0814778	0	0	0.0537871	0		0.504853	Inf	0.816656	NA	NA		0	0.64239	0.21432	NA	NA
1812	FBgn0040905	CG15578	X	415		13	23	13	11	16	14	30	19		1.67722	1.753	1.49146	1.24396	2.10215	2.01071	2.23962	1.33024		0.774922	0.884552	0.827324	0.565694	0.999978		1.09716	1.26851	1.17675	0.611371	0.866729
1813	FBgn0032770	CG13086	2L	598		4	11	4	6	4	5	14	14		0.358141	0.581827	0.318474	0.470882	0.364712	0.498354	0.725316	0.680223		0.824807	1.66204	1.20133	0.763347	0.999978		0.851866	1.73484	1.25285	0.683261	0.90035
1814	FBgn0033588	CG13228	2R	408		0	0	0	0	1	0	0	1		0	0	0	0	0.133638	0	0	0.0712139		NA	0.552939	0.552047	NA	NA		Inf	Inf	Inf	NA	NA
1815	FBgn0037944	CG6923	3R	4629		1436	1529	1147	1170	655	772	1442	1804		16.6097	10.4477	11.7975	11.8621	7.71516	9.94029	9.65114	11.3233		0.839533	1.21402	0.969902	0.997555	0.999978		0.590288	0.863469	0.717373	0.0772796	0.561812
1816	FBgn0031406	CG17012	2L	875		0	0	1	0	0	0	1	2		0	0	0.0544136	0	0	0	0.0354073	0.066412		Inf	Inf	Inf	NA	NA		NA	1.81654	1.81963	NA	NA
1817	FBgn0037465	CG1105	3R	1792		736	1458	966	837	964	790	1487	1513		21.9905	25.7349	25.6658	21.9204	29.3312	26.2759	25.7083	24.5316		0.971594	0.923122	0.939425	0.638514	0.999978		1.06897	1.02743	1.05294	0.701086	0.908388
1818	FBgn0037387	CG1213	3R	2092		717	1225	846	818	953	701	1320	1636		18.3507	18.5215	19.2541	18.3507	24.8383	19.9722	19.5485	22.722		0.990245	0.96508	0.96953	0.818724	0.999978		1.10984	1.0947	1.10687	0.44366	0.779838
1819	FBgn0261569	CG42683	X	4394		3364	2919	2276	2185	1194	1625	2835	3536		40.9913	21.0124	24.662	23.3374	14.8161	22.0426	19.9891	23.3817		0.739878	1.20202	0.893131	0.799549	0.999978		0.535558	0.879962	0.684223	0.167195	0.669285
1820	FBgn0262365	CG43063	3R	488		0	0	0	0	0	0	0	0		0	0	0	0	0	0	0	0		NA	NA	NA	NA	NA		NA	NA	NA	NA	NA
1821	FBgn0035187	CG9122	3L	2179		1048	2292	1493	1659	1074	1065	1707	2127		25.7513	33.2705	32.6226	35.7315	26.8744	29.1314	24.2704	28.3619		1.13126	0.960753	1.04175	0.801547	0.999978		0.87389	0.750118	0.811859	0.112419	0.624376
1822	FBgn0053854	CG33854	2L	468		0	1	0	0	0	0	1	0		0	0.067586	0	0	0	0	0.0661995	0		0	Inf	0.961885	NA	NA		0	Inf	0.961885	NA	NA
1823	FBgn0035195	CG9128	3L	2366		1651	3213	1932	2152	1659	1684	3117	3190		37.3618	42.9535	38.8783	42.6864	38.2316	42.4225	40.8152	39.1742		0.989212	1.01281	0.992061	0.953834	0.999978		0.922103	0.954912	0.942298	0.645784	0.883905
1824	FBgn0037178	CG12546	3L	494		0	0	0	0	0	0	2	0		0	0	0	0	0	0	0.125431	0		NA	Inf	Inf	NA	NA		NA	Inf	Inf	NA	NA
1825	FBgn0032733	CG15170	2L	1718		7	12	8	10	14	8	19	21		0.218158	0.220933	0.221708	0.273174	0.44432	0.277546	0.342634	0.355157		1.09446	0.98897	1.0244	0.940058	0.999978		1.49923	1.37357	1.43981	0.350505	0.738863
1826	FBgn0038056	CG5961	3R	1655		552	1600	978	1078	1081	785	1852	1605		17.8582	30.5791	28.1356	30.5691	35.6138	28.271	34.6692	28.1775		1.19176	1.0046	1.08096	0.537344	0.999978		1.22123	1.04197	1.12858	0.351865	0.738863
1827	FBgn0031033	CG14219	X	2175		0	0	3	0	2	2	2	1		0	0	0.0656716	0	0.0501374	0.0548074	0.0284886	0.0133587		Inf	0.405779	1.06075	NA	NA		Inf	0.61657	2.14439	NA	NA
1828	FBgn0033961	CG12859	2R	472		1041	3337	2613	2975	3308	1981	5568	4484		118.088	223.623	263.58	295.806	382.133	250.156	365.475	276.025		1.6134	1.03617	1.24036	0.129539	0.999978		1.71563	1.11605	1.3522	0.046699	0.467673
1829	FBgn0038205	CG9913	3R	2460		42	100	52	65	34	32	82	66		0.914134	1.28578	1.00643	1.24005	0.75359	0.775325	1.03271	0.779531		0.999545	1.20919	1.07247	0.7052	0.999978		0.641279	0.785236	0.715693	0.110694	0.624376
1830	FBgn0085385	CG34356	3L	3986		1175	624	614	521	237	390	645	824		15.7832	4.95165	7.33409	6.13426	3.24192	5.83171	5.01329	6.00641		0.614894	1.24023	0.783553	0.756896	0.999978		0.390567	0.796644	0.54679	0.22113	0.681527
1831	FBgn0036602	CG13042	3L	571		1	2	4	2	1	3	4	3		0.0937691	0.110789	0.333533	0.164383	0.0954893	0.313151	0.217032	0.152655		2.37221	0.920162	1.41499	0.661214	0.999978		1.84651	0.721171	1.06256	0.911625	0.977685
1832	FBgn0086779	CG11628	2L	3093		992	968	801	655	401	554	849	1162		17.1723	9.89915	12.3301	9.93856	7.06896	10.6758	8.5041	10.9157		0.788188	1.11847	0.902807	0.762361	0.999978		0.59225	0.849174	0.708048	0.157113	0.666218
1833	FBgn0033039	CG7897	2R	6043		387	416	367	296	248	202	417	512		3.42889	2.17742	2.89154	2.2988	2.23764	1.99236	2.13788	2.46174		0.88902	1.11213	0.971684	0.944445	0.999978		0.68117	0.862672	0.769445	0.148233	0.657474
1834	FBgn0036333	CG11259	3L	3333		1107	2072	1162	1243	1103	994	1966	1989		17.7831	19.6633	16.5992	17.5024	18.0439	17.7754	18.2746	17.339		0.886205	1.0156	0.939245	0.64321	0.999978		0.876776	1.01677	0.946074	0.6855	0.901439
1835	FBgn0033302	CG8687	2R	1627		12	17	6	15	9	11	19	21		0.394902	0.330494	0.175582	0.432679	0.30161	0.402971	0.361798	0.375022		0.810609	1.06789	0.922833	0.847419	0.999978		0.885364	1.18171	1.02173	0.926582	0.983927
1836	FBgn0033330	CG8746	2R	1145		0	0	7	0	0	1	0	0		0	0	0.291077	0	0	0.0520551	0	0		Inf	0	5.77656	NA	NA		Inf	0	0.173113	NA	NA
1837	FBgn0038323	CG6196	3R	607		105	342	258	210	250	169	368	350		9.26182	17.8213	20.237	16.2365	22.4565	16.5946	18.7828	16.7534		1.32769	0.929894	1.09204	0.541707	0.999978		1.3384	0.947866	1.12074	0.441999	0.778766
1838	FBgn0035092	CG3441	2R	2314		7376	11964	8469	7826	5622	6363	10693	13428		170.668	163.537	174.255	158.722	132.47	163.896	143.165	168.606		0.966155	1.07516	1.006	0.935969	0.999978		0.81085	0.911788	0.863824	0.24937	0.692069
1839	FBgn0035847	CG7476	3L	1477		1	2	1	0	1	0	1	0		0.0362506	0.0428304	0.0322355	0	0.0369157	0	0.0209759	0		0.397167	0.577372	0.45127	NA	NA		0.423401	0.627626	0.482862	NA	NA
1840	FBgn0025693	CG11163	2R	2460		190	290	215	186	197	203	322	464		4.13537	3.72877	4.1612	3.54846	4.36639	4.91847	4.05528	5.48034		0.949258	1.05063	0.99352	0.958837	0.999978		1.0772	1.20467	1.1437	0.363406	0.745697
1841	FBgn0039809	CG15547	3R	1601		55	125	72	71	273	271	493	591		1.83936	2.46957	2.1412	2.08127	9.29742	10.089	9.54017	10.7256		0.958078	1.06849	1.04114	0.967557	0.999978		4.14771	4.67392	4.42089	0	0
1842	FBgn0001090	CG7088	X	2124		19862	23619	17886	20109	14287	17730	32759	34287		500.684	351.73	400.935	444.322	366.756	497.534	477.833	469.029		0.954492	1.11836	1.02416	0.86626	0.999978		0.920097	1.09085	1.00767	0.9619	0.993629
1843	FBgn0029961	CG12663	X	1845		0	2	0	1	6	10	7	9		0	0.0342875	0	0.025437	0.177315	0.323052	0.117544	0.141733		0.757279	0.529165	0.539953	0.399378	0.999978		14.1455	9.9727	12.3963	0.00168663	0.0538694
1844	FBgn0010877	CG7129	3R	3291		1636	2973	1763	1812	1616	1522	2937	3014		26.6165	28.5739	25.5058	25.84	26.7735	27.5648	27.6488	26.6097		0.904684	1.01993	0.951759	0.709324	0.999978		0.901984	1.02878	0.965893	0.798834	0.940391
1845	FBgn0028668	CG32089	3L	595		1	1	1	1	0	0	0	0		0.0899868	0.0531601	0.08002	0.078876	0	0	0	0		1.06422	NA	1.05038	NA	NA		0	0	0	NA	NA
1846	FBgn0023549	CG3456	X	2953		392	561	294	322	354	349	553	527		7.10752	6.00899	4.74023	5.11746	6.53628	7.04419	5.80179	5.18528		0.726607	0.825956	0.768745	0.0639794	0.999978		0.94278	1.08504	1.0069	0.904723	0.976779
1847	FBgn0050026	CG30026	2R	803		11	9	11	3	18	7	17	14		0.733454	0.354511	0.652218	0.175335	1.22222	0.519579	0.655894	0.506567		0.72593	0.68235	0.697833	0.390431	0.999978		1.42976	1.36329	1.4086	0.3699	0.74675
1848	FBgn0263697	CG13343	2R	1476		276	575	350	383	373	344	634	680		10.0119	12.3221	11.2901	12.178	13.7789	13.8912	13.3077	13.3859		1.02521	0.985662	0.996092	0.979565	0.999978		1.13901	1.10763	1.12785	0.394746	0.75919
1849	FBgn0019936	CG15693	3R	566		3714	12909	7622	8699	9682	5793	14819	11609		351.335	721.404	641.162	721.298	932.695	610.037	811.153	595.941		1.254	0.931367	1.06218	0.701743	0.999978		1.33603	1.00501	1.15704	0.415451	0.767928
1850	FBgn0263271	CG43397	2R	1051		0	0	16	3	0	0	0	1		0	0	0.724824	0.133962	0	0	0	0.0276453		Inf	Inf	Inf	0.0325143	0.999978		NA	0.0314012	0.0314134	0.125678	0.639435
1851	FBgn0037370	CG1236	3R	1455		229	533	300	351	428	301	661	572		8.42691	11.5869	9.81688	11.3216	16.0388	12.3303	14.0747	11.4224		1.03326	0.917879	0.961251	0.800528	0.999978		1.30482	1.17414	1.24381	0.127342	0.639762
1852	FBgn0029091	CG7464	3L	4506		13	8	8	6	6	5	5	19		0.154471	0.0561566	0.0845306	0.0624916	0.0726024	0.0661375	0.0343779	0.122514		0.662511	1.16246	0.840002	0.78582	0.999978		0.587203	1.04117	0.770027	0.641739	0.881763
1853	FBgn0033495	CG12214	2R	2542		3829	6774	4098	4798	3190	4044	6235	7112		80.6502	84.2892	76.7559	88.5822	68.4236	94.821	75.9909	81.2907		0.97416	0.983934	0.969674	0.812233	0.999978		0.907705	0.92662	0.921036	0.520381	0.82003
1854	FBgn0031602	CG15431	2L	3547		1244	812	798	749	371	527	1131	1314		18.7782	7.24098	10.7117	9.9102	5.703	8.8556	9.87875	10.7636		0.753112	1.44773	0.976861	0.920429	0.999978		0.501028	0.974622	0.706416	0.300516	0.714897
1855	FBgn0035608	CG10630	3L	1268		1	7	6	4	3	2	5	10		0.0422257	0.174615	0.225293	0.148048	0.129001	0.0940112	0.122166	0.229142		1.72241	1.6159	1.65673	0.45299	0.999978		0.970092	0.916698	0.938718	0.893958	0.973759
1856	FBgn0043005	CG10251	3R	2167		1126	1941	1478	1603	1290	1091	2400	2485		27.8212	28.3315	32.4736	34.7165	32.458	30.0078	34.3125	33.319		1.16208	1.10625	1.12476	0.366877	0.999978		1.01702	0.980084	1.00149	0.983463	0.99862
1857	FBgn0023516	CG14815	X	2158		464	1157	779	837	742	643	1367	1421		11.5123	16.9584	17.1871	18.2027	18.7475	17.7594	19.6254	19.1323		1.21801	1.0847	1.13666	0.329716	0.999978		1.184	1.06634	1.12411	0.371971	0.747736
1858	FBgn0016693	CG6148	3R	2679		2104	3627	2189	2426	2071	2055	3553	4258		42.0503	42.823	38.9035	42.4991	42.1501	45.7202	41.0887	46.1804		0.931474	1.01513	0.963963	0.776692	0.999978		0.947445	1.04429	0.998069	0.994132	0.999162
1859	FBgn0024365	CG12773	X	3618		596	757	578	631	376	452	908	1084		8.8201	6.61804	7.60632	8.18508	5.66644	7.44627	7.77531	8.70533		0.986122	1.28401	1.1062	0.419085	0.999978		0.77193	1.01656	0.896576	0.401771	0.762806
1860	FBgn0039769	CG15534	3R	2164		0	1	0	0	1	1	6	3		0	0.0146166	0	0	0.0251961	0.027543	0.0859002	0.0402799		0	2.43467	1.89073	NA	NA		3.48689	Inf	11.9838	NA	NA
1861	FBgn0010401	CG3250	3R	760		0	3	3	3	160	3	4	9		0	0.124856	0.187942	0.185255	11.4788	0.235275	0.16306	0.344075		3.04998	0.0446135	0.0775605	0.693624	0.999978		89.5471	1.32533	23.2897	0.367686	0.746082
1862	FBgn0038168	CG9591	3R	3509		433	996	561	608	616	477	1039	1005		6.60694	8.97797	7.61193	8.13171	9.57168	8.10222	9.17345	8.32161		0.987956	1.01128	0.992526	0.948279	0.999978		1.0442	1.08182	1.06699	0.634661	0.87806
1863	FBgn0037779	CG12811	3R	772		116	289	194	170	242	181	283	368		8.04519	11.8409	11.9646	10.3346	17.0919	13.9743	11.3572	13.8502		1.09872	0.830301	0.932882	0.70134	0.999978		1.44115	1.10077	1.26873	0.130827	0.641666
1864	FBgn0039080	CG17382	3R	1680		0	0	0	0	0	0	0	0		0	0	0	0	0	0	0	0		NA	NA	NA	NA	NA		NA	NA	NA	NA	NA
1865	FBgn0035772	CG8582	3L	1768		1521	2894	1861	1972	1787	1550	3205	3149		46.062	51.7748	50.1164	52.3464	55.1104	52.2538	56.1625	51.7506		1.01955	1.02663	1.01511	0.908398	0.999978		1.00607	1.0253	1.01997	0.878939	0.967597
1866	FBgn0032690	CG10333	2L	2663		941	1935	1215	1307	1183	927	2103	2011		18.9197	22.9833	21.723	23.0338	24.2217	20.7481	24.4663	21.9415		1.04178	1.05419	1.04002	0.765783	0.999978		0.985313	1.00939	1.00158	0.992284	0.998955
1867	FBgn0036712	CG16793	3L	2366		0	1	0	0	0	1	0	1		0	0.0133687	0	0	0	0.0251915	0	0.0122803		0	0.500757	0.318395	NA	NA		1.84242	Inf	2.75557	NA	NA
1868	FBgn0040732	CG16926	2R	879		21	90	42	38	22	18	20	57		1.27916	3.23859	2.27497	2.02888	1.36466	1.22054	0.704923	1.88413		0.944701	1.0284	0.964184	0.917844	0.999978		0.535199	0.586865	0.561715	0.0641037	0.529366
1869	FBgn0038552	CG18012	3R	1607		305	752	421	395	467	430	670	634		10.162	14.8015	12.4733	11.5357	15.845	15.9486	12.9169	11.463		0.942134	0.782964	0.849287	0.245094	0.999978		1.17609	0.988195	1.08994	0.575681	0.848147
1870	FBgn0036990	CG5219	3L	996		527	1477	968	1151	969	783	1862	1580		28.33	46.9055	46.2734	54.2348	53.0463	46.8566	57.919	46.0917		1.31264	1.06278	1.16579	0.233552	0.999978		1.22927	1.00733	1.1083	0.408941	0.766426
1871	FBgn0035534	CG15016	3L	622		232	801	530	614	710	507	1447	1052		19.9707	40.7328	40.5696	46.3276	62.2385	48.5832	72.074	49.1417		1.41317	1.11601	1.21863	0.196794	0.999978		1.69754	1.35725	1.5049	0.0135318	0.241092
1872	FBgn0051897	CG31897	2L	3214		234	295	229	206	106	137	242	274		3.89821	2.90321	3.39238	3.00804	1.79825	2.54064	2.33276	2.47702		0.907031	1.13197	0.980521	0.97101	0.999978		0.579915	0.731564	0.654567	0.00661304	0.149214
1873	FBgn0033782	CG3850	2R	1342		11	33	21	24	40	21	34	55		0.43887	0.777793	0.745044	0.839307	1.62517	0.932686	0.784923	1.19079		1.28151	0.791955	0.950917	0.920255	0.999978		1.94458	1.21567	1.54255	0.122331	0.635143
1874	FBgn0024285	CG4602	2L	2138		1476	2557	1645	2015	1480	1514	2825	3052		36.9636	37.829	36.6331	44.2313	37.7437	42.2072	40.9365	41.4764		1.05017	1.05295	1.04242	0.747568	0.999978		0.978557	0.992705	0.99003	0.937974	0.987298
1875	FBgn0020376	CG31962	2L	963		0	1	0	1	0	0	1	0		0	0.0328455	0	0.0487344	0	0	0.0321717	0		1.51456	Inf	2.44997	NA	NA		0	0.64239	0.386597	NA	NA
1876	FBgn0004426	CG9111	3L	487		6	4	1	2	2	0	4	3		0.659657	0.259797	0.0977657	0.192736	0.22392	0	0.254467	0.178985		0.300385	1.98415	0.598383	0.697027	0.999978		0.214912	1.45356	0.499817	0.531065	0.826674
1877	FBgn0051150	CG31150	3R	4742		1492	1804	1136	960	1172	1213	1538	2164		16.8462	12.0331	11.406	9.50105	13.4759	15.2464	10.0484	13.2593		0.697086	0.830038	0.753796	0.0677092	0.999978		0.901912	1.08571	0.981404	0.971089	0.995221
1878	FBgn0011282	CG1176	3R	782		28	46	24	33	41	24	41	41		1.91711	1.8606	1.46123	1.98047	2.8587	1.82925	1.62434	1.52336		0.883805	0.68655	0.772838	0.303547	0.999978		1.13054	0.890897	1.02335	0.964698	0.993982
1879	FBgn0015778	CG9412	3R	4279		2032	1814	1313	1395	731	1099	1795	2636		25.4259	13.409	14.6096	15.3001	9.31464	15.3082	12.9964	17.899		0.736554	1.28254	0.926707	0.885541	0.999978		0.571931	1.00659	0.758452	0.311177	0.717962
1880	FBgn0026566	CG1307	3R	943		409	1277	834	845	948	695	1638	1439		23.2224	42.8333	42.1085	42.054	54.8135	43.928	53.8149	44.3378		1.25497	1.01515	1.10785	0.400796	0.999978		1.38676	1.13491	1.25198	0.086358	0.582967
1881	FBgn0033734	CG8520	2R	2080		686	1495	1063	1076	995	882	1702	1862		17.6586	22.7342	24.3324	24.2779	26.0826	25.274	25.3511	26.01		1.17542	1.02202	1.0838	0.528528	0.999978		1.17001	1.02877	1.09853	0.46638	0.790431
1882	FBgn0039294	CG13664	3R	2994		3	10	7	8	23	6	30	17		0.0536494	0.105645	0.111317	0.125401	0.418858	0.119445	0.310434	0.164976		1.46587	0.901972	1.03679	0.840294	0.999978		3.12278	1.95291	2.43921	0.0599401	0.523171
1883	FBgn0052625	CG32625	X	585		5	10	14	8	3	3	14	12		0.457625	0.540688	1.13943	0.641795	0.279612	0.305657	0.741434	0.596005		1.7389	2.3316	1.932	0.156226	0.999978		0.538663	0.729747	0.66198	0.353134	0.73943
1884	FBgn0020660	CG10837	2RHet	1730		4715	9978	6151	6040	5736	4855	9412	9146		145.926	182.431	169.284	163.852	180.782	167.268	168.553	153.607		0.990222	0.945434	0.960487	0.749228	0.999978		0.974383	0.941251	0.961933	0.75813	0.929128
1885	FBgn0039810	CG15549	3R	1112		0	0	4	0	0	0	0	0		0	0	0.171266	0	0	0	0	0		Inf	NA	Inf	NA	NA		NA	0	0	NA	NA
1886	FBgn0030510	CG12177	X	1803		1037	3067	1993	2497	2385	2011	4463	4408		30.7949	53.8047	52.6292	64.9957	72.1246	66.4791	76.6887	71.0347		1.36785	1.08872	1.19032	0.140818	0.999978		1.51916	1.22309	1.35417	0.0156411	0.264221
1887	FBgn0003411	CG1641	X	768		0	0	0	1	0	0	0	0		0	0	0	0.0611084	0	0	0	0		Inf	NA	Inf	NA	NA		NA	0	0	NA	NA
1888	FBgn0035736	CG8638	3L	1008		149	161	105	112	40	59	124	112		7.91446	5.05205	4.95957	5.21458	2.16367	3.48867	3.8112	3.22836		0.753602	1.26986	0.891623	0.873194	0.999978		0.395017	0.673449	0.516278	0.00344294	0.0897832
1889	FBgn0030991	CG7453	X	1847		563	901	453	482	478	532	751	794		16.3206	15.4298	11.6774	12.2473	14.1108	17.1678	12.5972	12.4905		0.730488	0.819044	0.76593	0.0530503	0.999978		0.900373	1.02102	0.955292	0.784894	0.936593
1890	FBgn0052055	CG32055	3L	1605		107	172	117	120	129	159	254	348		3.56948	3.38966	3.47077	3.50888	4.38234	5.90461	4.90297	6.29983		0.972383	1.1133	1.0446	0.829179	0.999978		1.352	1.56372	1.46194	0.0182728	0.286258
1891	FBgn0032331	CG14913	2L	1500		119	215	174	199	361	206	382	210		4.24768	4.53367	5.52298	6.22621	13.1222	8.18549	7.88992	4.06774		1.30092	0.57212	0.793206	0.478097	0.999978		2.21588	0.989585	1.53338	0.0779534	0.563159
1892	FBgn0016983	CG8571	3L	3310		1107	1996	1396	1391	1237	1168	2081	2303		17.9067	19.0737	20.0804	19.7225	20.3766	21.0321	19.478	20.2158		1.04644	0.979506	1.00406	0.974767	0.999978		1.02564	0.970997	1.0021	0.987041	0.998732
1893	FBgn0085210	CG34181	2L	795		0	2	1	3	1	1	0	0		0	0.0795729	0.0598892	0.177099	0.0685842	0.0749724	0	0		3.03955	0	1.09073	NA	NA		1.74344	0	0.437	NA	NA
1894	FBgn0051611	CG31611	2L	576		2	3	3	0	1	2	1	3		0.18591	0.164741	0.247979	0	0.0946604	0.206955	0.0537871	0.151329		0.684247	0.696977	0.68382	NA	NA		0.787443	0.803667	0.797461	NA	NA
1895	FBgn0036214	CG7264	3L	1700		5	3	6	6	4	1	9	14		0.157477	0.0558181	0.168042	0.16564	0.128293	0.0350606	0.164019	0.239279		1.48421	2.53467	1.89912	0.237631	0.999978		0.677978	1.17779	0.978581	0.952669	0.990844
1896	FBgn0029939	CG9650	X	6481		1300	1549	907	853	780	925	1336	1525		10.7398	7.55983	6.66317	6.17688	6.56211	8.50684	6.38653	6.83679		0.675405	0.896308	0.76342	0.109338	0.999978		0.747083	1.00268	0.853422	0.389205	0.756419
1897	FBgn0053923	CG33923	2L	591		0	0	1	1	1	0	3	2		0	0	0.0805616	0.0794099	0.0922579	0	0.157266	0.0983257		Inf	2.83799	4.69477	NA	NA		Inf	1.55375	2.10465	NA	NA
1898	FBgn0039656	CG11951	3R	2712		12	11	13	11	7	15	17	26		0.236912	0.128294	0.228228	0.190355	0.140734	0.329663	0.194205	0.278553		1.09671	1.02668	1.04784	0.853047	0.999978		1.16486	1.10015	1.13693	0.702339	0.908965
1899	FBgn0027360	CG9878	2R	690		871	2676	1628	1934	1649	1236	2966	2626		67.5872	122.67	112.336	131.543	130.305	106.767	133.175	110.578		1.26216	1.05	1.13962	0.308101	0.999978		1.15568	0.973002	1.05828	0.636403	0.878895
1900	FBgn0015379	CG17051	X	1031		517	1447	1039	1104	1013	832	2030	1810		26.849	44.3928	47.9813	50.2542	53.5725	48.0987	61.0011	51.0087		1.35481	1.12486	1.21484	0.126695	0.999978		1.32125	1.10976	1.20482	0.142553	0.653273
1901	FBgn0043471	CG12388	2R	981		0	0	0	0	0	0	0	0		0	0	0	0	0	0	0	0		NA	NA	NA	NA	NA		NA	NA	NA	NA	NA
1902	FBgn0053965	CG33965	3L	954		0	1	0	0	0	0	0	0		0	0.0331554	0	0	0	0	0	0		0	NA	0	NA	NA		0	NA	0	NA	NA
1903	FBgn0053181	CG32714	X	3162		2948	3055	2287	2487	1403	1824	3371	4086		49.9185	30.5599	34.4366	36.9127	24.1928	34.382	33.0291	37.5458		0.850678	1.23077	0.992719	0.943282	0.999978		0.658365	0.963501	0.801371	0.249457	0.692069
1904	FBgn0030747	CG4301	X	4198		167	191	113	96	118	116	146	203		2.12995	1.43911	1.2816	1.07322	1.53261	1.64696	1.07748	1.40501		0.634487	0.79867	0.70196	0.0469899	0.999978		0.806475	1.02667	0.895508	0.617005	0.871131
1905	FBgn0036777	CG7341	3L	1453		69	200	135	148	143	97	237	256		2.54261	4.35378	4.42368	4.78033	5.36613	3.97901	5.05339	5.11916		1.31236	1.11308	1.19256	0.283649	0.999978		1.25419	1.07629	1.15793	0.367758	0.746082
1906	FBgn0052675	CG32675	X	2208		1947	3460	2275	2297	1878	1860	3447	3950		47.2131	49.5655	49.0566	48.8229	46.3754	50.2091	48.3663	51.9784		0.982947	1.06167	1.01204	0.920049	0.999978		0.914028	0.998302	0.959559	0.747906	0.926842
1907	FBgn0032223	CG5034	2L	2723		1815	1863	1430	1384	805	1080	1814	2342		35.6882	21.6405	25.0037	23.8534	16.119	23.6399	20.6391	24.9899		0.817537	1.17261	0.945842	0.883431	0.999978		0.627299	0.909619	0.756932	0.183992	0.678067
1908	FBgn0019928	CG4812	2R	828		2	1	1	0	11	5	9	8		0.129329	0.0382008	0.0575023	0	0.724358	0.359922	0.336754	0.280727		0.324485	0.58228	0.54404	0.320337	0.999978		5.72608	10.4043	6.90149	0.00420958	0.105057
1909	FBgn0261976	CG18013	2L	813		13	33	22	17	27	19	49	44		0.856147	1.28388	1.28839	0.981342	1.81077	1.39294	1.86726	1.57249		1.03964	1.09672	1.06666	0.850771	0.999978		1.3812	1.47399	1.43361	0.205646	0.681527
1910	FBgn0034514	CG13427	2R	438		0	0	0	0	0	0	0	0		0	0	0	0	0	0	0	0		NA	NA	NA	NA	NA		NA	NA	NA	NA	NA
1911	FBgn0003270	CG10393	2L	1154		6	2	12	2	0	0	2	0		0.278382	0.0548184	0.495098	0.0813366	0	0	0.0536939	0		1.62586	Inf	1.75613	0.419183	0.999978		0	0.0899562	0.0557673	0.0169924	0.275946
1912	FBgn0015324	CG1088	3R	2276		24708	34897	24668	27513	17774	20365	36221	43664		581.247	484.974	516.032	567.319	425.798	533.312	493.047	557.412		0.98204	1.11911	1.03441	0.763468	0.999978		0.819564	0.944537	0.885004	0.3302	0.728277
1913	FBgn0260945	CG10967	3L	4086		5003	7451	4929	4898	3983	4041	7177	8374		65.5583	57.6791	57.4349	56.2577	53.15	58.9467	54.4183	59.5469		0.892777	1.03896	0.951016	0.718314	0.999978		0.829276	0.976121	0.902018	0.428447	0.773178
1914	FBgn0261556	CG42348	3L	6944		3472	4245	2932	2634	2050	2544	4094	4982		26.7711	19.3362	20.1034	17.802	16.0966	21.8362	18.2658	20.8458		0.791829	1.05339	0.895973	0.517316	0.999978		0.747103	1.00465	0.864099	0.367427	0.746082
1915	FBgn0027558	CG4445	2R	2874		512	1047	617	690	624	571	1051	1085		9.53847	11.5229	10.2215	11.2674	11.8383	11.8418	11.3296	10.969		0.995026	0.961941	0.970215	0.821811	0.999978		1.03311	1.01044	1.02613	0.851314	0.956769
1916	FBgn0263778	CG43695	X	699		2	5	0	1	0	1	1	2		0.153196	0.226253	0	0.0671405	0	0.0852691	0.0443224	0.0831338		0.173452	1.5244	0.402763	NA	NA		0.210134	1.85927	0.452216	NA	NA
1917	FBgn0030223	CG2111	X	2805		6	7	6	8	5	8	13	8		0.114529	0.0789346	0.101844	0.13385	0.0971915	0.169991	0.143586	0.082867		1.1722	0.862343	0.990304	0.99064	0.999978		1.25449	0.934762	1.08891	0.857825	0.959147
1918	FBgn0038828	CG17270	3R	1357		1375	3469	2199	2023	2133	1650	3385	3283		54.2523	80.8587	77.1544	69.9645	85.7042	72.4724	77.2822	70.2936		1.06723	0.953163	1.0004	0.995141	0.999978		1.08057	0.976198	1.03098	0.815359	0.945552
1919	FBgn0037336	CG2519	3R	5665		5097	6418	4265	3804	3643	3475	6392	7071		48.1737	35.8346	35.8455	31.5139	35.0631	36.5615	34.9572	36.2665		0.772817	1.01608	0.872149	0.314285	0.999978		0.773588	1.02927	0.888275	0.394189	0.759167
1920	FBgn0002940	CG4550	3R	1597		3841	3538	4322	3744	1934	1634	11653	5819		128.776	70.0737	128.853	110.025	66.0302	60.984	226.065	105.869		1.14961	2.6605	1.69383	0.0819095	0.999978		0.574605	1.34999	0.991391	0.700684	0.908388
1921	FBgn0085346	CG34317	3R	1174		204	480	332	385	344	271	570	629		9.30374	12.9323	13.4643	15.3906	15.9765	13.7585	15.0421	15.5671		1.26981	1.05233	1.14046	0.343571	0.999978		1.23217	1.0332	1.12585	0.390575	0.7572
1922	FBgn0030087	CG7766	X	5001		3441	4944	3012	3295	2319	2478	4091	4689		36.8403	31.2697	28.6757	30.9215	25.2834	29.5334	25.3439	27.2426		0.846056	0.980127	0.894759	0.425794	0.999978		0.733291	0.85938	0.794248	0.0784267	0.564809
1923	FBgn0066084	CG30425	2R	313		9057	36435	24694	23078	36277	17685	49198	40583		1549.3	3681.94	3756.32	3460.32	6319.43	3367.67	4869.71	3767.25		1.36625	0.91113	1.072	0.657142	0.999978		1.72417	1.16429	1.40716	0.132483	0.64236
1924	FBgn0052756	CG32756	X	1895		596	1131	892	849	735	615	1292	1391		16.8396	18.878	22.4115	21.0262	21.148	19.3435	21.1229	21.3276		1.18383	1.07144	1.11747	0.406042	0.999978		1.03902	0.951377	0.995836	0.988382	0.998732
1925	FBgn0053127	CG33127	2L	991		0	4	1	1	2	0	4	4		0	0.12767	0.0480443	0.0473574	0.110039	0	0.125051	0.117277		0.762495	2.26062	1.43964	0.820797	0.999978		0.822231	2.47258	1.53435	0.736652	0.923743
1926	FBgn0021800	CG3920	2L	3080		2933	1968	1486	1548	774	1182	2197	2636		50.9867	20.2105	22.9712	23.5875	13.7019	22.8737	22.0994	24.8668		0.621731	1.31112	0.832022	0.762895	0.999978		0.460469	0.982478	0.662271	0.293183	0.712725
1927	FBgn0032908	CG9270	2L	4143		32	45	32	27	26	21	34	55		0.413553	0.343558	0.367748	0.305852	0.342176	0.302116	0.254252	0.38572		0.859771	1.01736	0.920772	0.780309	0.999978		0.773578	0.925573	0.84686	0.544099	0.8325
1928	FBgn0023527	CG3071	X	1918		470	1206	947	945	923	642	1486	1400		13.1203	19.8885	23.5081	23.123	26.2388	19.9506	24.0033	21.2082		1.38517	1.00012	1.15923	0.247368	0.999978		1.29129	0.943651	1.09463	0.449328	0.782961
1929	FBgn0030406	CG1463	X	1517		1055	1923	1302	1141	1410	1120	1973	1878		37.236	40.0955	40.864	35.299	50.6786	44.0049	40.2941	35.9695		0.957772	0.822748	0.879665	0.333348	0.999978		1.12061	0.974314	1.05398	0.713388	0.911297
1930	FBgn0031682	CG5828	2L	1419		245	564	304	407	396	284	601	606		9.24441	12.5718	10.2001	13.4609	15.2161	11.929	13.1218	12.4084		1.06075	0.961227	0.999821	0.997774	0.999978		1.14518	1.05102	1.10137	0.499902	0.807986
1931	FBgn0032519	CG16957	2L	825		0	1	2	0	2	0	11	7		0	0.0383397	0.115423	0	0.13218	0	0.413085	0.246529		3.07084	5.11083	4.66197	0.16904	0.999978		3.28892	5.53255	4.99024	0.137252	0.646802
1932	FBgn0036624	CG4877	3L	4070		567	706	541	492	381	434	738	933		7.45906	5.48672	6.32875	5.67326	5.10413	6.35571	5.61775	6.66058		0.893332	1.09505	0.974803	0.893754	0.999978		0.803832	0.996207	0.898034	0.445918	0.780534
1933	FBgn0259927	CG42450	X	8239		15855	16964	12415	11922	7427	9590	15668	19274		103.036	65.1263	71.7443	67.9104	49.1507	69.3766	58.9168	67.9707		0.797424	1.09365	0.904665	0.688806	0.999978		0.638049	0.884812	0.750285	0.147849	0.657208
1934	FBgn0014931	CG2678	3R	1997		28	34	20	15	31	30	45	46		0.750716	0.538522	0.476834	0.352513	0.846398	0.895389	0.698128	0.669275		0.619468	0.801809	0.715213	0.196775	0.999978		1.22479	1.60403	1.37531	0.189667	0.678988
[truncated: 11,986 more rows]
